# Supplementary material for: Similarities and differences in patterns of germline mutation between mice and humans
Source: Nat Commun. 2019 Sep 6;10:4053. doi: 10.1038/s41467-019-12023-w (PMC6731245; doi:10.1038/s41467-019-12023-w)
Supplement: Supplementary file 5 — Supplementary Data 1 [file 41467_2019_12023_MOESM5_ESM.xlsx]

## Sheet: Sheet1
chr	pos	type	ref	alt	called in	n_individuals shared	shared	Mosaic	VEE/Zygotic	Lineage	RP_Phasing
5	61156234	SNP	C	T	CBGP8_1a,CBGP8_1aT,CBGP8_1h,CBGP8_1hT,CBGP8_3d,CBGP8_7c	4	1	0	NA	M1	NA
14	27674637	SNP	C	A	CBGP8_1b,CBGP8_1bT,CBGP8_1f,CBGP8_1h,CBGP8_1hT,CBGP8_2b,CBGP8_4c,CBGP8_4h,CBGP8_6b,CBGP8_7c	8	1	0	NA	M1	NA
14	122855398	SNP	G	A	CBGP8_1b,CBGP8_1bT,CBGP8_1i,CBGP8_7d	3	1	0	NA	M1	NA
12	64770094	SNP	T	G	CBGP4_2k,CBGP4_3h,CBGP4_3k,CBGP4_3l,CBGP4_6a,CBGP4_6b,CBGP4_6f	7	1	Maternal	NA	M10	NA
7	74355405	SNP	G	A	CBGP4_2e,CBGP4_6b	2	1	0	NA	M10	Maternal
14	86020266	SNP	C	T	CBGP4_2i,CBGP4_3c,CBGP4_6c	3	1	0	NA	M10	Maternal
18	5046254	SNP	T	G	CBGP7_2b,CBGP7_3a,CBGP7_4a,CBGP7_4d,CBGP7_4f,CBGP7_6b,CBGP7_7b,CBGP7_7f,CBGP7_8b	9	1	0	NA	M12	Maternal
3	65465517	SNP	G	A	CBGP7_2c,CBGP7_2e,CBGP7_3a,CBGP7_3c,CBGP7_3g,CBGP7_3k,CBGP7_4a,CBGP7_4d,CBGP7_6a,CBGP7_6b,CBGP7_7b	11	1	0	NA	M12	Maternal
9	82120658	SNP	C	T	CBGP7_2b,CBGP7_2e,CBGP7_2g,CBGP7_3b,CBGP7_3j,CBGP7_4a,CBGP7_4d,CBGP7_4e,CBGP7_6g,CBGP7_6h,CBGP7_8b	11	1	Maternal	NA	M12	NA
8	118892306	SNP	G	T	CBGP7_2c,CBGP7_2d,CBGP7_2e,CBGP7_2g,CBGP7_3b,CBGP7_3c,CBGP7_3g,CBGP7_4d,CBGP7_6a,CBGP7_6h	10	1	Maternal	NA	M12	NA
4	47685275	SNP	T	C	CBGP7_2c,CBGP7_2d,CBGP7_2g,CBGP7_3a,CBGP7_3b,CBGP7_3g,CBGP7_3k,CBGP7_4a,CBGP7_4d,CBGP7_4e,CBGP7_4f,CBGP7_7b	12	1	Maternal	NA	M12	NA
15	22224009	SNP	A	G	GPCB9_8d	1	0	Maternal	NA	M14	Maternal
18	88094408	SNP	C	A	GPCB9_8d	1	0	Maternal	NA	M14	NA
14	14762737	SNP	T	G	GPCB9_7j,GPCB9_8f	3	1	Maternal	NA	M15	Maternal
18	76051739	SNP	G	A	GPCB9_7d,GPCB9_7f,GPCB9_7h,GPCB9_8g	4	1	0	NA	M15	Maternal
14	78127137	SNP	A	T	GPCB9_7j,GPCB9_8f	3	1	Maternal	NA	M15	NA
12	53018942	SNP	G	T	GPCB11_1f,GPCB11_2a,GPCB11_2b,GPCB11_2f,GPCB11_2h,GPCB11_5e,GPCB11_5f	7	1	Maternal	NA	M17	Maternal
14	118439405	SNP	G	A	GPCB11_1a,GPCB11_3g,GPCB11_3i,GPCB11_4a	4	1	0	NA	M17	Maternal
3	83756086	SNP	C	T	GPCB11_1a,GPCB11_1c,GPCB11_2g,GPCB11_4a	4	1	Maternal	NA	M17	NA
15	22732768	SNP	C	T	GPCB11_1e,GPCB11_1g,GPCB11_3f,GPCB11_3h	4	1	Maternal	NA	M18	Maternal
8	110980784	SNP	G	A	GPCB11_1g,GPCB11_2d,GPCB11_3f,GPCB11_3h	4	1	Maternal	NA	M18	NA
1	102843444	SNP	C	T	CBGP8_1g,CBGP8_1gT,CBGP8_1j,CBGP8_6c	3	1	0	NA	M2	NA
2	167591589	SNP	C	A	CBGP8_1c,CBGP8_1cT,CBGP8_1j,CBGP8_2a,CBGP8_2f,CBGP8_2i,CBGP8_3a,CBGP8_3b,CBGP8_4a,CBGP8_4j,CBGP8_5a,CBGP8_5c,CBGP8_6c,CBGP8_6e,CBGP8_8a,CBGP8_8aT,CBGP8_8c,CBGP8_8cT,CBGP8_8d,CBGP8_8dT,CBGP8_8f,CBGP8_8fT	17	1	0	NA	M2	NA
5	51671935	SNP	G	A	CBGP8_1g,CBGP8_1gT,CBGP8_1j,CBGP8_5c,CBGP8_8a,CBGP8_8aT	4	1	0	NA	M2	Maternal
6	67501035	SNP	A	T	CBGP8_1j,CBGP8_2f,CBGP8_2h,CBGP8_2i,CBGP8_3a,CBGP8_3b,CBGP8_3c,CBGP8_4a,CBGP8_5c,CBGP8_6c,CBGP8_6d,CBGP8_7b,CBGP8_8a,CBGP8_8aT,CBGP8_8b,CBGP8_8bT,CBGP8_8d,CBGP8_8dT,CBGP8_8e,CBGP8_8f,CBGP8_8fT	17	1	0	NA	M2	NA
6	141396955	SNP	A	C	CBGP8_1c,CBGP8_1cT,CBGP8_1g,CBGP8_1gT,CBGP8_2a,CBGP8_2h,CBGP8_3a,CBGP8_4e,CBGP8_4f,CBGP8_4i,CBGP8_4j,CBGP8_5a,CBGP8_5c,CBGP8_6c,CBGP8_6d,CBGP8_6e,CBGP8_6g,CBGP8_7b,CBGP8_8c,CBGP8_8cT,CBGP8_8d,CBGP8_8dT,CBGP8_8e	19	1	0	NA	M2	NA
6	145471903	SNP	C	T	CBGP8_4b,CBGP8_8b,CBGP8_8bT	2	1	0	NA	M2	Maternal
17	64780608	SNP	T	G	CBGP8_1c,CBGP8_1cT,CBGP8_1g,CBGP8_1gT,CBGP8_1j,CBGP8_2c,CBGP8_3a,CBGP8_3b,CBGP8_4a,CBGP8_4j,CBGP8_5a,CBGP8_5c,CBGP8_5d,CBGP8_8b,CBGP8_8bT,CBGP8_8d,CBGP8_8dT,CBGP8_8e,CBGP8_8f,CBGP8_8fT	15	1	0	NA	M2	NA
4	25045830	SNP	C	T	GPCB2_1b,GPCB2_1bT,GPCB2_9g	2	1	0	NA	M4	NA
4	88898019	SNP	T	A	GPCB2_1g,GPCB2_3f,GPCB2_4d,GPCB2_6c,GPCB2_7d,GPCB2_7g,GPCB2_8d,GPCB2_9e,GPCB2_9eT,GPCB2_9f,GPCB2_9fT,GPCB2_9g	10	1	Maternal	NA	M4	Maternal
8	85994186	SNP	G	A	GPCB2_1b,GPCB2_1bT,GPCB2_7d,GPCB2_9g	3	1	0	NA	M4	Maternal
9	54981494	SNP	A	G	GPCB2_3f,GPCB2_5e,GPCB2_8d,GPCB2_9d,GPCB2_9e,GPCB2_9eT	5	1	0	NA	M4	Maternal
3	43061737	SNP	A	T	GPCB2_4g,GPCB2_9c,GPCB2_9cT	2	1	0	NA	M5	NA
8	102311869	SNP	G	T	GPCB2_1e,GPCB2_1eT,GPCB2_4g	2	1	0	NA	M5	NA
11	85895062	SNP	G	T	GPCB2_3e,GPCB2_6e,GPCB2_7a,GPCB2_9c,GPCB2_9cT	4	1	0	NA	M5	Maternal
12	62067033	SNP	G	A	GPCB2_1e,GPCB2_1eT,GPCB2_3b,GPCB2_3e,GPCB2_4g,GPCB2_6e,GPCB2_7a,GPCB2_9c,GPCB2_9cT	7	1	0	NA	M5	NA
14	16699250	SNP	G	A	GPCB2_1e,GPCB2_1eT,GPCB2_6e,GPCB2_7a,GPCB2_9c,GPCB2_9cT	4	1	0	NA	M5	Maternal
4	8928518	SNP	C	A	GPCB2_1d,GPCB2_1dT,GPCB2_5d	2	1	0	NA	M5/P6	NA
7	110296054	SNP	C	T	GPCB2_1d,GPCB2_1dT,GPCB2_4c,GPCB2_5d	3	1	0	NA	M5/P6	NA
5	57203170	SNP	C	T	GPCB2_1i,GPCB2_8c,GPCB2_9a,GPCB2_9aT	3	1	0	NA	M6	NA
8	119593506	SNP	C	T	GPCB2_8c,GPCB2_9a,GPCB2_9aT,GPCB2_9h	3	1	0	NA	M6	NA
12	76869631	SNP	G	T	GPCB2_1i,GPCB2_9a,GPCB2_9aT,GPCB2_9h	3	1	0	NA	M6	Maternal
13	26705451	SNP	C	A	GPCB2_10b,GPCB2_1d,GPCB2_2b,GPCB2_3c,GPCB2_4b,GPCB2_5c,GPCB2_5d,GPCB2_9a	9	1	0	NA	M6	NA
16	66086231	SNP	A	G	GPCB2_8c,GPCB2_9a,GPCB2_9aT	2	1	0	NA	M6	NA
19	23364025	SNP	G	A	GPCB2_5c,GPCB2_9a,GPCB2_9aT,GPCB2_9h	3	1	0	NA	M6	Maternal
14	21032427	SNP	T	A	GPCB2_1h,GPCB2_2c,GPCB2_7c,GPCB2_9b,GPCB2_9bT	4	1	0	NA	M7	NA
12	91073920	SNP	A	G	CBGP4_3b,CBGP4_4b,CBGP4_6d	3	1	0	NA	M9	Maternal
3	33383613	SNP	A	T	CBGP4_6d	1	0	Maternal	NA	M9	NA
16	66445648	SNP	G	A	CBGP4_1a,CBGP4_3d,CBGP4_6b	3	1	0	NA	NA	NA
4	80102981	SNP	T	C	CBGP4_2e,CBGP4_3a,CBGP4_3h,CBGP4_4h,CBGP4_6e	5	1	0	NA	NA	NA
11	85756273	SNP	A	G	CBGP4_3a,CBGP4_3h,CBGP4_3i,CBGP4_3k,CBGP4_4d,CBGP4_6e,CBGP4_6f	7	1	0	NA	NA	NA
19	34945954	SNP	T	C	CBGP4_6a,CBGP4_6f	2	1	0	NA	NA	NA
10	81261530	SNP	C	T	CBGP7_2aT,CBGP7_2b,CBGP7_6b,CBGP7_8e	4	1	0	NA	NA	NA
2	62490204	SNP	T	C	CBGP7_2d, CBGP7_2aT	0	1	0	NA	NA	NA
9	93604051	SNP	G	T	CBGP7_2e,CBGP7_3f,CBGP7_4c,CBGP7_6a	4	1	0	NA	NA	NA
6	17128280	SNP	G	A	GPCB11_1a,GPCB11_1b,GPCB11_1h,GPCB11_4a	4	1	0	NA	NA	NA
15	85453253	SNP	C	T	GPCB11_1a,GPCB11_1c,GPCB11_1h,GPCB11_3e	4	1	0	NA	NA	NA
1	91758640	SNP	C	T	GPCB11_1d,GPCB11_2a,GPCB11_2b,GPCB11_2f,GPCB11_2h,GPCB11_5e,GPCB11_5g	7	1	0	NA	NA	NA
16	21395221	SNP	C	T	GPCB11_1d,GPCB11_5f	2	1	0	NA	NA	NA
3	137066434	SNP	G	A	GPCB11_1f,GPCB11_2g	2	1	0	NA	NA	NA
9	42598301	SNP	C	A	GPCB11_1g,GPCB11_3h	3	1	0	NA	NA	NA
14	120670811	SNP	G	A	GPCB9_7e,GPCB9_7g,GPCB9_8f	4	1	0	NA	NA	NA
11	50507577	SNP	G	T	GPCB9_7e,GPCB9_8f	3	1	0	NA	NA	NA
11	43426392	SNP	A	C	GPCB9_7f,GPCB9_7h,GPCB9_8g	3	1	0	NA	NA	NA
16	18350545	SNP	C	T	GPCB9_8a,GPCB9_8b	2	1	0	NA	NA	NA
2	10556273	SNP	G	A	CBGP8_1k,CBGP8_2a,CBGP8_2i,CBGP8_5a,CBGP8_5b,CBGP8_5c,CBGP8_7a,CBGP8_7c,CBGP8_8b,CBGP8_8bT,CBGP8_8d,CBGP8_8dT	10	1	Paternal	NA	P1	Paternal
2	92472946	SNP	A	T	CBGP8_1e,CBGP8_2a,CBGP8_2e,CBGP8_2i,CBGP8_5a,CBGP8_5c,CBGP8_5e,CBGP8_6g,CBGP8_7a,CBGP8_8f,CBGP8_8fT	10	1	Paternal	NA	P1	NA
5	26156756	SNP	C	T	CBGP8_2a,CBGP8_3c,CBGP8_8f,CBGP8_8fT	3	1	0	NA	P1	Paternal
15	60633937	SNP	A	C	CBGP8_1f,CBGP8_2a,CBGP8_4f,CBGP8_5e,CBGP8_7c,CBGP8_8d,CBGP8_8dT,CBGP8_8f,CBGP8_8fT	7	1	Paternal	NA	P1	NA
16	73212143	SNP	G	A	CBGP8_3c,CBGP8_8f,CBGP8_8fT	2	1	0	NA	P1	Paternal
17	64534541	SNP	G	C	CBGP8_2e,CBGP8_3c,CBGP8_4f,CBGP8_5a,CBGP8_5c,CBGP8_5e,CBGP8_7a,CBGP8_7c,CBGP8_8a,CBGP8_8aT,CBGP8_8b,CBGP8_8bT,CBGP8_8d,CBGP8_8dT,CBGP8_8f,CBGP8_8fT	12	1	Paternal	NA	P1	NA
18	33569747	SNP	C	T	CBGP8_3c,CBGP8_8f,CBGP8_8fT	2	1	0	NA	P1	Paternal
6	34892512	SNP	G	A	CBGP4_6c,CBGP4_6e	2	1	Paternal	NA	P11	NA
12	96555454	SNP	T	G	CBGP4_2b,CBGP4_6c	2	1	Paternal	NA	P11	NA
14	97813384	SNP	G	A	CBGP4_6e	0	0	Paternal	NA	P11	NA
15	29094924	SNP	A	T	CBGP4_4h,CBGP4_6e	2	1	Paternal	NA	P11	NA
18	59431259	SNP	G	T	CBGP4_6c	1	0	Paternal	NA	P11	Paternal
18	63653717	SNP	C	T	CBGP4_6e	1	0	Paternal	NA	P11	Paternal
18	77628350	SNP	C	G	CBGP4_6e	1	0	Paternal	NA	P11	NA
2	41430847	SNP	C	T	CBGP4_2g,CBGP4_2i,CBGP4_3b,CBGP4_3g,CBGP4_4b,CBGP4_6a	6	1	Paternal	NA	P12	Paternal
15	12730537	SNP	C	A	CBGP4_2a,CBGP4_2d,CBGP4_2f,CBGP4_2g,CBGP4_2l,CBGP4_3a,CBGP4_3i,CBGP4_3k,CBGP4_6d	9	1	Paternal	NA	P12	Paternal
2	53187077	SNP	T	C	CBGP4_1a,CBGP4_1b,CBGP4_2j,CBGP4_3j,CBGP4_4c,CBGP4_4e,CBGP4_6b	7	1	Paternal	NA	P13	NA
3	43034668	SNP	T	G	CBGP7_2d,CBGP7_7b	2	1	Paternal	NA	P15	NA
5	25294034	SNP	C	T	CBGP7_2d,CBGP7_3c,CBGP7_3h	3	1	0	NA	P15	Paternal
17	48347925	SNP	T	G	CBGP7_2d,CBGP7_3c,CBGP7_3h,CBGP7_7b	4	1	Paternal	NA	P15	Paternal
18	82381825	SNP	A	G	CBGP7_2d,CBGP7_3c,CBGP7_3h,CBGP7_7b	4	1	Paternal	NA	P15	Paternal
1	109973541	SNP	A	T	CBGP7_2c,CBGP7_3a,CBGP7_3d,CBGP7_3e,CBGP7_3g,CBGP7_3i,CBGP7_4b,CBGP7_7a,CBGP7_8d	9	1	Paternal	NA	P16	Paternal
2	11064217	SNP	G	C	CBGP7_2c,CBGP7_2g,CBGP7_3i,CBGP7_3k,CBGP7_4b,CBGP7_7a	6	1	Paternal	NA	P16	Paternal
5	123117988	SNP	C	T	CBGP7_2c,CBGP7_3a,CBGP7_3d,CBGP7_3e,CBGP7_4b,CBGP7_5a,CBGP7_8d	7	1	Paternal	NA	P16	NA
10	92668510	SNP	C	T	CBGP7_2c,CBGP7_2g,CBGP7_3a,CBGP7_3d,CBGP7_3e,CBGP7_5a	6	1	0	NA	P16	Paternal
1	3219586	SNP	G	A	CBGP7_2aT,CBGP7_2b,CBGP7_3b,CBGP7_3f,CBGP7_4d,CBGP7_4f,CBGP7_4g,CBGP7_6a,CBGP7_6f,CBGP7_6g,CBGP7_6h,CBGP7_7e,CBGP7_7f,CBGP7_8e	14	1	Paternal	NA	P17	Paternal
2	18380082	SNP	A	G	CBGP7_2b,CBGP7_2f,CBGP7_3f,CBGP7_3j,CBGP7_4c,CBGP7_4e,CBGP7_4f,CBGP7_6f,CBGP7_6h,CBGP7_7e,CBGP7_7f,CBGP7_8e	12	1	Paternal	NA	P17	NA
3	70223928	SNP	G	A	CBGP7_2aT	0	1	Paternal	NA	P17	NA
17	8698893	SNP	G	A	CBGP7_2aT,CBGP7_2b,CBGP7_2f,CBGP7_3b,CBGP7_3j,CBGP7_4c,CBGP7_4d,CBGP7_4e,CBGP7_6b,CBGP7_6f,CBGP7_6g,CBGP7_6h,CBGP7_8f	13	1	Paternal	NA	P17	Paternal
11	115802091	SNP	G	A	CBGP7_2aT,CBGP7_2b	2	1	0	NA	P17	Paternal
19	34151974	SNP	G	A	GPCB9_7e,GPCB9_7g,GPCB9_8c	3	1	Paternal	NA	P19	NA
7	76423803	SNP	C	T	GPCB9_8c,GPCB9_8f	3	1	0	NA	P19	Paternal
1	83499463	SNP	T	A	CBGP8_1b,CBGP8_1bT,CBGP8_5f	2	1	0	NA	P2	NA
4	28191752	SNP	T	C	CBGP8_1c,CBGP8_1cT,CBGP8_1g,CBGP8_1gT,CBGP8_4e,CBGP8_5f	4	1	Paternal	NA	P2	NA
7	131003152	SNP	T	C	CBGP8_1b,CBGP8_1bT,CBGP8_1c,CBGP8_1cT,CBGP8_5f	3	1	0	NA	P2	NA
8	9781028	SNP	C	T	CBGP8_1b,CBGP8_1bT,CBGP8_5f	2	1	0	NA	P2	NA
11	104445769	SNP	G	A	CBGP8_1g,CBGP8_1gT,CBGP8_4e	2	1	0	NA	P2	NA
13	61390887	SNP	T	C	CBGP8_1c,CBGP8_1cT,CBGP8_5f	2	1	Paternal	NA	P2	NA
16	11983324	SNP	G	C	CBGP8_1c,CBGP8_1cT,CBGP8_5f	2	1	0	NA	P2	Paternal
16	57308000	SNP	G	A	GPCB9_7d,GPCB9_8a,GPCB9_8b,GPCB9_8g	4	1	0	NA	P20	Paternal
1	138426118	SNP	T	C	GPCB11_1d,GPCB11_1e,GPCB11_1f,GPCB11_2a,GPCB11_2d,GPCB11_2g,GPCB11_3e,GPCB11_3h,GPCB11_3i,GPCB11_5e	10	1	Paternal	NA	P22	NA
2	146721803	SNP	G	A	GPCB11_1d,GPCB11_1e,GPCB11_1g,GPCB11_2h,GPCB11_3b,GPCB11_3j,GPCB11_5a,GPCB11_5d,GPCB11_5f	9	1	Paternal	NA	P22	NA
2	142507389	SNP	G	A	GPCB11_1f,GPCB11_1h,GPCB11_2d,GPCB11_2g,GPCB11_3a,GPCB11_3e,GPCB11_3h,GPCB11_3i,GPCB11_4c,GPCB11_5e	10	1	Paternal	NA	P22	NA
18	32504139	SNP	G	A	GPCB11_1f,GPCB11_2a,GPCB11_3a,GPCB11_3e,GPCB11_3i,GPCB11_5e	6	1	Paternal	NA	P22	NA
17	85771936	SNP	C	T	GPCB11_1b,GPCB11_1c,GPCB11_2b,GPCB11_4b	4	1	0	NA	P22	Paternal
7	27465841	SNP	C	T	GPCB11_1d,GPCB11_4c	2	1	0	NA	P22	Paternal
2	30084760	SNP	C	T	CBGP8_1a,CBGP8_1aT,CBGP8_3b,CBGP8_4a,CBGP8_4h,CBGP8_5d	5	1	0	NA	P3	NA
10	58738218	SNP	G	A	CBGP8_1a,CBGP8_1aT,CBGP8_2h,CBGP8_3a,CBGP8_4h,CBGP8_5d,CBGP8_6d	6	1	0	NA	P3	NA
10	89180326	SNP	A	T	CBGP8_1a,CBGP8_1aT,CBGP8_1d,CBGP8_1i,CBGP8_2d,CBGP8_2h,CBGP8_3a,CBGP8_4i,CBGP8_5d,CBGP8_6d,CBGP8_6e	10	1	Paternal	NA	P3	NA
16	60282825	SNP	C	T	CBGP8_1g,CBGP8_1gT,CBGP8_6c	2	1	0	NA	P3/M1	NA
17	89395091	SNP	G	C	CBGP8_1h,CBGP8_1hT	0	0	Paternal	NA	P4	NA
1	30640907	SNP	A	T	GPCB2_10c,GPCB2_1d,GPCB2_1dT,GPCB2_1g,GPCB2_3i,GPCB2_4e,GPCB2_4f,GPCB2_6a,GPCB2_7h	8	1	0	NA	P6	NA
1	32557247	SNP	C	A	GPCB2_10c,GPCB2_1d,GPCB2_1dT,GPCB2_1g,GPCB2_3i,GPCB2_4e,GPCB2_4f,GPCB2_6a,GPCB2_7h	8	1	0	NA	P6	NA
1	110397430	SNP	A	C	GPCB2_10c,GPCB2_1d,GPCB2_1dT,GPCB2_1e,GPCB2_1eT,GPCB2_1g,GPCB2_4d,GPCB2_4e,GPCB2_4f,GPCB2_5e,GPCB2_6a,GPCB2_6b,GPCB2_7h	11	1	0	NA	P6	NA
1	195105306	SNP	C	T	GPCB2_2e,GPCB2_3i,GPCB2_4f,GPCB2_5d,GPCB2_6b,GPCB2_7d,GPCB2_7h,GPCB2_9a,GPCB2_9aT	8	1	Paternal	NA	P6	NA
8	77231086	SNP	G	A	GPCB2_10e,GPCB2_1d,GPCB2_1dT,GPCB2_3i,GPCB2_4e,GPCB2_4f,GPCB2_5e,GPCB2_6b	7	1	0	NA	P6	NA
10	64377304	MNV	G	T	GPCB2_10e,GPCB2_1e,GPCB2_1eT,GPCB2_2a,GPCB2_2e,GPCB2_4d,GPCB2_4e,GPCB2_4f,GPCB2_5d,GPCB2_7d	9	1	0	NA	P6	NA
10	64377305	MNV	A	T	GPCB2_10e,GPCB2_1e,GPCB2_1eT,GPCB2_2a,GPCB2_2e,GPCB2_4d,GPCB2_4e,GPCB2_4f,GPCB2_5d,GPCB2_7d	9	1	0	NA	P6	NA
11	67581517	SNP	G	A	GPCB2_10c,GPCB2_10e,GPCB2_1g,GPCB2_3i,GPCB2_4d,GPCB2_5d,GPCB2_5e,GPCB2_7h,GPCB2_9a,GPCB2_9aT	9	1	Paternal	NA	P6	NA
12	14764225	SNP	C	T	GPCB2_10c,GPCB2_1d,GPCB2_1dT,GPCB2_1e,GPCB2_1eT,GPCB2_3i,GPCB2_4c,GPCB2_6a,GPCB2_6b,GPCB2_7d,GPCB2_7h	9	1	Paternal	NA	P6	NA
12	63589298	SNP	G	A	GPCB2_10c,GPCB2_10e,GPCB2_2a,GPCB2_4d,GPCB2_4f,GPCB2_7d,GPCB2_7h,GPCB2_9a,GPCB2_9aT	8	1	0	NA	P6	NA
17	81262712	SNP	C	T	GPCB2_1d,GPCB2_1dT,GPCB2_4c,GPCB2_5d,GPCB2_5e	4	1	0	NA	P6	NA
18	51858237	SNP	C	T	GPCB2_10e,GPCB2_1d,GPCB2_1dT,GPCB2_1e,GPCB2_1eT,GPCB2_3i,GPCB2_4c,GPCB2_4f,GPCB2_7d,GPCB2_7h,GPCB2_9a,GPCB2_9aT	9	1	0	NA	P6	Paternal
1	142419769	SNP	G	A	GPCB2_3g,GPCB2_9e,GPCB2_9eT	2	1	0	NA	P7	Paternal
4	88966555	SNP	G	A	GPCB2_10a,GPCB2_1h,GPCB2_3b,GPCB2_3g,GPCB2_3h,GPCB2_5f,GPCB2_6d,GPCB2_6f,GPCB2_7b,GPCB2_9b,GPCB2_9bT,GPCB2_9d,GPCB2_9e,GPCB2_9eT	12	1	0	NA	P7	NA
18	68245753	SNP	G	T	GPCB2_10a,GPCB2_3f,GPCB2_4b,GPCB2_5c,GPCB2_5f,GPCB2_5g,GPCB2_6e,GPCB2_6f,GPCB2_7b,GPCB2_7e,GPCB2_9b,GPCB2_9bT,GPCB2_9e,GPCB2_9eT,GPCB2_9h	13	1	Paternal	NA	P7	NA
2	123112871	SNP	G	A	GPCB2_1c,GPCB2_1cT,GPCB2_2d,GPCB2_2i,GPCB2_3e,GPCB2_5b,GPCB2_6h,GPCB2_7c,GPCB2_8a,GPCB2_8c,GPCB2_9i	10	1	Paternal	NA	P8	NA
11	56513226	SNP	A	T	GPCB2_10d,GPCB2_1a,GPCB2_1aT,GPCB2_2d,GPCB2_2g,GPCB2_3j,GPCB2_4g,GPCB2_5b,GPCB2_6c,GPCB2_6h,GPCB2_7f,GPCB2_8c,GPCB2_9g	12	1	Paternal	NA	P8	Paternal
18	56684933	SNP	C	T	GPCB2_1c,GPCB2_1cT,GPCB2_2d,GPCB2_5a,GPCB2_5b,GPCB2_7c,GPCB2_7f,GPCB2_8c,GPCB2_9g	8	1	0	NA	P8	NA
3	27601982	SNP	A	C	GPCB2_10b,GPCB2_1i,GPCB2_2b,GPCB2_2h,GPCB2_3d,GPCB2_9f,GPCB2_9fT	6	1	Paternal	NA	P9	Paternal
3	143169567	SNP	G	A	GPCB2_10b,GPCB2_1b,GPCB2_1bT,GPCB2_2b,GPCB2_3d,GPCB2_9f,GPCB2_9fT	5	1	0	NA	P9	NA
3	154277992	SNP	C	A	GPCB2_10b,GPCB2_1b,GPCB2_1bT,GPCB2_2b,GPCB2_3d,GPCB2_4a,GPCB2_7i,GPCB2_9c,GPCB2_9f,GPCB2_9fT	8	1	0	NA	P9	NA
6	76705056	SNP	A	G	GPCB2_10b,GPCB2_1b,GPCB2_1bT,GPCB2_1i,GPCB2_2c,GPCB2_2h,GPCB2_3a,GPCB2_3d	7	1	Paternal	NA	P9	Paternal
15	102746714	SNP	C	A	GPCB2_3d,GPCB2_9f,GPCB2_9fT	2	1	0	NA	P9	NA
1	135552822	MNV	G	T	GPCB9_8c, GPCB9_8cT	0	0	0	Zygotic	Private	Maternal
1	135552823	MNV	C	T	GPCB9_8c, GPCB9_8cT	0	0	0	Zygotic	Private	Maternal
3	153005267	MNV	T	A	GPCB2_1a,GPCB2_1aT	0	0	0	Zygotic	Private	Maternal
3	153005268	MNV	G	T	GPCB2_1a,GPCB2_1aT	0	0	0	Zygotic	Private	Maternal
3	112458006	SNP	C	T	CBGP4_6a, CBGP4_6aT	0	0	0	Zygotic	Private	Maternal
2	171530847	SNP	C	T	CBGP4_6c, CBGP4_6cT	0	0	0	Zygotic	Private	Maternal
5	14873172	SNP	A	G	CBGP4_6d, CBGP4_6dT	0	0	0	VEE	Private	Maternal
11	121304851	SNP	A	G	CBGP4_6d, CBGP4_6dT	0	0	0	Zygotic	Private	Maternal
5	125867568	SNP	A	C	CBGP7_2aT	0	0	0	Zygotic	Private	Maternal
10	3214674	SNP	C	T	CBGP7_2b, CBGP7_2bT	0	0	0	Zygotic	Private	Maternal
18	88252949	SNP	C	G	CBGP7_2b, CBGP7_2bT	0	0	0	Zygotic	Private	Maternal
6	116253050	SNP	G	T	CBGP7_2d, CBGP7_2dT	0	0	0	VEE	Private	Maternal
19	59521029	SNP	T	C	CBGP7_2d, CBGP7_2dT	0	0	0	Zygotic	Private	Maternal
18	64561658	SNP	A	C	CBGP7_2e, CBGP7_2eT	0	0	0	VEE	Private	Maternal
1	5067832	SNP	A	G	CBGP8_1a,CBGP8_1aT	0	0	0	VEE	Private	Maternal
8	88340456	SNP	G	T	CBGP8_1a,CBGP8_1aT	0	0	0	VEE	Private	Maternal
16	80270908	SNP	C	T	CBGP8_1a,CBGP8_1aT	0	0	0	Zygotic	Private	Maternal
3	144476656	SNP	C	T	CBGP8_1b,CBGP8_1bT	0	0	0	VEE	Private	Maternal
8	83722794	SNP	G	A	CBGP8_1c,CBGP8_1cT	0	0	0	VEE	Private	Maternal
13	80101558	SNP	G	A	CBGP8_1c,CBGP8_1cT	0	0	0	Zygotic	Private	Maternal
8	6591394	SNP	G	C	CBGP8_8b,CBGP8_8bT	0	0	0	Zygotic	Private	Maternal
8	56431245	SNP	C	G	CBGP8_8b,CBGP8_8bT	0	0	0	Zygotic	Private	Maternal
19	45389576	SNP	C	G	CBGP8_8f,CBGP8_8fT	0	0	0	VEE	Private	Maternal
18	58781382	SNP	A	G	GPCB11_1a, GPCB11_1aT	0	0	0	Zygotic	Private	Maternal
1	137298691	SNP	G	A	GPCB11_1g, GPCB11_1gT	0	0	0	Zygotic	Private	Maternal
5	127283494	SNP	T	A	GPCB2_1a,GPCB2_1aT	0	0	0	VEE	Private	Maternal
1	118650544	SNP	G	A	GPCB2_1d,GPCB2_1dT	0	0	0	Zygotic	Private	Maternal
9	41304368	SNP	C	T	GPCB2_9b,GPCB2_9bT	0	0	0	VEE	Private	Maternal
14	62569285	SNP	G	A	GPCB2_9e,GPCB2_9eT	0	0	0	Zygotic	Private	Maternal
1	78648239	SNP	C	T	GPCB2_9f,GPCB2_9fT	0	0	0	Unclear	Private	Maternal
3	73561458	SNP	A	G	GPCB2_9f,GPCB2_9fT	0	0	0	VEE	Private	Maternal
7	24373942	SNP	C	T	GPCB2_9f,GPCB2_9fT	0	0	0	VEE	Private	Maternal
8	99929313	SNP	C	T	GPCB2_9f,GPCB2_9fT	0	0	0	Zygotic	Private	Maternal
4	68314884	SNP	C	A	GPCB9_8d, GPCB9_8dT	0	0	0	Zygotic	Private	Maternal
4	134551637	SNP	C	T	GPCB9_8g, GPCB9_8gT	0	0	0	Zygotic	Private	Maternal
8	15000001	SNP	C	T	GPCB9_8g, GPCB9_8gT	0	0	0	Zygotic	Private	Maternal
11	89852446	SNP	C	T	GPCB9_8g, GPCB9_8gT	0	0	0	Zygotic	Private	Maternal
6	84779854	MNV	A	G	GPCB11_1b, GPCB11_1bT	0	0	0	Zygotic	Private	NA
6	84779858	MNV	G	A	GPCB11_1b, GPCB11_1bT	0	0	0	Zygotic	Private	NA
11	105314120	MNV	G	C	GPCB9_8f, GPCB9_8fT	0	0	0	Zygotic	Private	NA
11	105314121	MNV	C	T	GPCB9_8f, GPCB9_8fT	0	0	0	Zygotic	Private	NA
13	105389705	MNV	C	A	GPCB9_8f, GPCB9_8fT	0	0	0	Zygotic	Private	NA
13	105389706	MNV	A	G	GPCB9_8f, GPCB9_8fT	0	0	0	Zygotic	Private	NA
1	12283635	SNP	C	T	CBGP4_6a, CBGP4_6aT	0	0	0	Zygotic	Private	NA
4	32591169	SNP	T	C	CBGP4_6a, CBGP4_6aT	0	0	0	VEE	Private	NA
9	20629212	SNP	T	G	CBGP4_6a, CBGP4_6aT	0	0	0	Zygotic	Private	NA
10	61435811	SNP	C	T	CBGP4_6a, CBGP4_6aT	0	0	0	Zygotic	Private	NA
13	79067403	SNP	C	T	CBGP4_6a, CBGP4_6aT	0	0	0	VEE	Private	NA
16	80953294	SNP	G	A	CBGP4_6a, CBGP4_6aT	0	0	0	VEE	Private	NA
16	88400846	SNP	T	G	CBGP4_6a, CBGP4_6aT	0	0	0	VEE	Private	NA
18	61299112	SNP	C	T	CBGP4_6a, CBGP4_6aT	0	0	0	Zygotic	Private	NA
1	63214573	SNP	C	T	CBGP4_6b, CBGP4_6bT	0	0	0	Zygotic	Private	NA
6	37833725	SNP	T	G	CBGP4_6b, CBGP4_6bT	0	0	0	VEE	Private	NA
6	43464845	SNP	C	T	CBGP4_6b, CBGP4_6bT	0	0	0	Zygotic	Private	NA
6	46002188	SNP	C	T	CBGP4_6b, CBGP4_6bT	0	0	0	Zygotic	Private	NA
6	79701778	SNP	C	G	CBGP4_6b, CBGP4_6bT	0	0	0	VEE	Private	NA
7	135967903	SNP	A	T	CBGP4_6b, CBGP4_6bT	0	0	0	VEE	Private	NA
9	99576737	SNP	A	G	CBGP4_6b, CBGP4_6bT	0	0	0	VEE	Private	NA
10	116928419	SNP	G	A	CBGP4_6b, CBGP4_6bT	0	0	0	Zygotic	Private	NA
10	124799736	SNP	G	C	CBGP4_6b, CBGP4_6bT	0	0	0	VEE	Private	NA
11	72452783	SNP	G	A	CBGP4_6b, CBGP4_6bT	0	0	0	Zygotic	Private	NA
14	110660325	SNP	A	G	CBGP4_6b, CBGP4_6bT	0	0	0	VEE	Private	NA
17	84455651	SNP	T	C	CBGP4_6b, CBGP4_6bT	0	0	0	Zygotic	Private	NA
1	13980325	SNP	G	A	CBGP4_6c, CBGP4_6cT	0	0	0	Zygotic	Private	NA
7	29246857	SNP	G	A	CBGP4_6c, CBGP4_6cT	0	0	0	Zygotic	Private	NA
7	100661627	SNP	G	A	CBGP4_6c, CBGP4_6cT	0	0	0	VEE	Private	NA
10	115740655	SNP	G	A	CBGP4_6c, CBGP4_6cT	0	0	0	Zygotic	Private	NA
14	89096152	SNP	A	T	CBGP4_6c, CBGP4_6cT	0	0	0	Zygotic	Private	NA
3	5361410	SNP	T	A	CBGP4_6d, CBGP4_6dT	0	0	0	Zygotic	Private	NA
3	74804486	SNP	A	T	CBGP4_6d, CBGP4_6dT	0	0	0	VEE	Private	NA
5	55804528	SNP	A	T	CBGP4_6d, CBGP4_6dT	0	0	0	VEE	Private	NA
5	58756772	SNP	G	T	CBGP4_6d, CBGP4_6dT	0	0	0	Zygotic	Private	NA
5	67833248	SNP	C	T	CBGP4_6d, CBGP4_6dT	0	0	0	Zygotic	Private	NA
6	99454206	SNP	G	A	CBGP4_6d, CBGP4_6dT	0	0	0	Zygotic	Private	NA
6	122825902	SNP	T	G	CBGP4_6d, CBGP4_6dT	0	0	0	Zygotic	Private	NA
7	140282004	SNP	T	G	CBGP4_6d, CBGP4_6dT	0	0	0	Zygotic	Private	NA
8	30944823	SNP	C	A	CBGP4_6d, CBGP4_6dT	0	0	0	Zygotic	Private	NA
9	119314015	SNP	C	T	CBGP4_6d, CBGP4_6dT	0	0	0	Zygotic	Private	NA
15	71402130	SNP	C	A	CBGP4_6d, CBGP4_6dT	0	0	0	VEE	Private	NA
2	60248276	SNP	C	T	CBGP4_6e, CBGP4_6eT	0	0	0	Zygotic	Private	NA
2	123559395	SNP	C	G	CBGP4_6e, CBGP4_6eT	0	0	0	Zygotic	Private	NA
3	146944022	SNP	G	A	CBGP4_6e, CBGP4_6eT	0	0	0	VEE	Private	NA
6	97940008	SNP	G	T	CBGP4_6e, CBGP4_6eT	0	0	0	VEE	Private	NA
6	108864977	SNP	T	G	CBGP4_6e, CBGP4_6eT	0	0	0	VEE	Private	NA
7	41523964	SNP	A	T	CBGP4_6e, CBGP4_6eT	0	0	0	Zygotic	Private	NA
14	93655520	SNP	C	A	CBGP4_6e, CBGP4_6eT	0	0	0	Zygotic	Private	NA
15	6744696	SNP	C	A	CBGP4_6e, CBGP4_6eT	0	0	0	Zygotic	Private	NA
1	37414451	SNP	G	A	CBGP7_2aT	0	0	0	Zygotic	Private	NA
1	137129253	SNP	G	T	CBGP7_2aT	0	0	0	Zygotic	Private	NA
1	179906250	SNP	A	C	CBGP7_2aT	0	0	0	Zygotic	Private	NA
5	78906687	SNP	T	G	CBGP7_2aT	0	0	0	VEE	Private	NA
5	150271214	SNP	G	T	CBGP7_2aT	0	0	0	VEE	Private	NA
7	6812277	SNP	A	T	CBGP7_2aT	0	0	0	VEE	Private	NA
9	85056000	SNP	A	G	CBGP7_2aT	0	0	0	Zygotic	Private	NA
11	19008252	SNP	T	G	CBGP7_2aT	0	0	0	Zygotic	Private	NA
12	6957861	SNP	A	T	CBGP7_2aT	0	0	0	Zygotic	Private	NA
13	105250190	SNP	C	T	CBGP7_2aT	0	0	0	Zygotic	Private	NA
14	107863462	SNP	A	T	CBGP7_2aT	0	0	0	Zygotic	Private	NA
1	155679378	SNP	G	T	CBGP7_2b, CBGP7_2bT	0	0	0	Zygotic	Private	NA
2	32731720	SNP	A	T	CBGP7_2b, CBGP7_2bT	0	0	0	Zygotic	Private	NA
2	91233196	SNP	G	A	CBGP7_2b, CBGP7_2bT	0	0	0	Zygotic	Private	NA
4	52517243	SNP	A	G	CBGP7_2b, CBGP7_2bT	0	0	0	Zygotic	Private	NA
6	49033151	SNP	C	T	CBGP7_2b, CBGP7_2bT	0	0	0	Zygotic	Private	NA
10	62424092	SNP	C	A	CBGP7_2b, CBGP7_2bT	0	0	0	VEE	Private	NA
10	75152206	SNP	G	C	CBGP7_2b, CBGP7_2bT	0	0	0	VEE	Private	NA
10	76913552	SNP	A	C	CBGP7_2b, CBGP7_2bT	0	0	0	VEE	Private	NA
13	107109189	SNP	T	C	CBGP7_2b, CBGP7_2bT	0	0	0	VEE	Private	NA
16	75300042	SNP	A	T	CBGP7_2b, CBGP7_2bT	0	0	0	Zygotic	Private	NA
19	7281156	SNP	G	T	CBGP7_2b, CBGP7_2bT	0	0	0	Zygotic	Private	NA
2	98742630	SNP	G	T	CBGP7_2c, CBGP7_2cT	0	0	0	Zygotic	Private	NA
2	179293847	SNP	T	C	CBGP7_2c, CBGP7_2cT	0	0	0	VEE	Private	NA
5	6965036	SNP	T	G	CBGP7_2c, CBGP7_2cT	0	0	0	Zygotic	Private	NA
9	54413610	SNP	G	A	CBGP7_2c, CBGP7_2cT	0	0	0	VEE	Private	NA
9	92820231	SNP	T	A	CBGP7_2c, CBGP7_2cT	0	0	0	VEE	Private	NA
12	40657719	SNP	C	T	CBGP7_2c, CBGP7_2cT	0	0	0	VEE	Private	NA
13	79135959	SNP	G	T	CBGP7_2c, CBGP7_2cT	0	0	0	VEE	Private	NA
13	112207508	SNP	G	A	CBGP7_2c, CBGP7_2cT	0	0	0	Zygotic	Private	NA
14	59668757	SNP	T	A	CBGP7_2c, CBGP7_2cT	0	0	0	VEE	Private	NA
15	62883647	SNP	C	T	CBGP7_2c, CBGP7_2cT	0	0	0	Zygotic	Private	NA
16	82026660	SNP	G	A	CBGP7_2c, CBGP7_2cT	0	0	0	Zygotic	Private	NA
17	18355492	SNP	C	T	CBGP7_2c, CBGP7_2cT	0	0	0	Zygotic	Private	NA
1	188538337	SNP	A	C	CBGP7_2d, CBGP7_2dT	0	0	0	Zygotic	Private	NA
2	24784732	SNP	C	T	CBGP7_2d, CBGP7_2dT	0	0	0	Zygotic	Private	NA
2	76511278	SNP	A	G	CBGP7_2d, CBGP7_2dT	0	0	0	VEE	Private	NA
2	117644464	SNP	A	G	CBGP7_2d, CBGP7_2dT	0	0	0	Zygotic	Private	NA
2	154081476	SNP	T	C	CBGP7_2d, CBGP7_2dT	0	0	0	Zygotic	Private	NA
2	167625007	SNP	G	A	CBGP7_2d, CBGP7_2dT	0	0	0	Zygotic	Private	NA
6	34313056	SNP	T	A	CBGP7_2d, CBGP7_2dT	0	0	0	Zygotic	Private	NA
8	79937435	SNP	T	A	CBGP7_2d, CBGP7_2dT	0	0	0	Zygotic	Private	NA
9	68370245	SNP	G	A	CBGP7_2d, CBGP7_2dT	0	0	0	Zygotic	Private	NA
9	96850412	SNP	C	A	CBGP7_2d, CBGP7_2dT	0	0	0	VEE	Private	NA
9	96856038	SNP	C	A	CBGP7_2d, CBGP7_2dT	0	0	0	VEE	Private	NA
10	14460012	SNP	C	A	CBGP7_2d, CBGP7_2dT	0	0	0	VEE	Private	NA
12	6638701	SNP	A	G	CBGP7_2d, CBGP7_2dT	0	0	0	VEE	Private	NA
12	110826381	SNP	G	A	CBGP7_2d, CBGP7_2dT	0	0	0	Zygotic	Private	NA
1	155436617	SNP	C	T	CBGP7_2e, CBGP7_2eT	0	0	0	VEE	Private	NA
2	76889786	SNP	T	C	CBGP7_2e, CBGP7_2eT	0	0	0	VEE	Private	NA
2	108524311	SNP	C	A	CBGP7_2e, CBGP7_2eT	0	0	0	Zygotic	Private	NA
2	143500518	SNP	C	A	CBGP7_2e, CBGP7_2eT	0	0	0	Zygotic	Private	NA
5	35658101	SNP	C	T	CBGP7_2e, CBGP7_2eT	0	0	0	VEE	Private	NA
5	82384310	SNP	T	A	CBGP7_2e, CBGP7_2eT	0	0	0	VEE	Private	NA
6	6236872	SNP	A	T	CBGP7_2e, CBGP7_2eT	0	0	0	VEE	Private	NA
8	44511497	SNP	C	T	CBGP7_2e, CBGP7_2eT	0	0	0	Zygotic	Private	NA
8	95183889	SNP	C	G	CBGP7_2e, CBGP7_2eT	0	0	0	VEE	Private	NA
10	85170461	SNP	C	T	CBGP7_2e, CBGP7_2eT	0	0	0	Zygotic	Private	NA
11	51967978	SNP	G	A	CBGP7_2e, CBGP7_2eT	0	0	0	Zygotic	Private	NA
13	112515500	SNP	G	C	CBGP7_2e, CBGP7_2eT	0	0	0	VEE	Private	NA
17	25492005	SNP	G	A	CBGP7_2e, CBGP7_2eT	0	0	0	VEE	Private	NA
19	19320838	SNP	A	G	CBGP7_2e, CBGP7_2eT	0	0	0	VEE	Private	NA
1	79234624	SNP	C	A	CBGP8_1a,CBGP8_1aT	0	0	0	Zygotic	Private	NA
5	107060166	SNP	A	G	CBGP8_1a,CBGP8_1aT	0	0	0	VEE	Private	NA
10	13640191	SNP	C	T	CBGP8_1a,CBGP8_1aT	0	0	0	Zygotic	Private	NA
10	84829745	SNP	C	T	CBGP8_1a,CBGP8_1aT	0	0	0	Unclear	Private	NA
14	56171496	SNP	T	A	CBGP8_1a,CBGP8_1aT	0	0	0	Zygotic	Private	NA
16	34141404	SNP	A	G	CBGP8_1a,CBGP8_1aT	0	0	0	VEE	Private	NA
19	44935143	SNP	G	A	CBGP8_1a,CBGP8_1aT	0	0	0	VEE	Private	NA
2	138561285	SNP	G	A	CBGP8_1b,CBGP8_1bT	0	0	0	Zygotic	Private	NA
4	64858145	SNP	T	C	CBGP8_1b,CBGP8_1bT	0	0	0	Zygotic	Private	NA
6	16176809	SNP	T	C	CBGP8_1b,CBGP8_1bT	0	0	0	VEE	Private	NA
8	108720131	SNP	C	T	CBGP8_1b,CBGP8_1bT	0	0	0	VEE	Private	NA
10	77933543	SNP	T	C	CBGP8_1b,CBGP8_1bT	0	0	0	VEE	Private	NA
10	89032645	SNP	C	A	CBGP8_1b,CBGP8_1bT	0	0	0	Zygotic	Private	NA
12	91684976	SNP	G	A	CBGP8_1b,CBGP8_1bT	0	0	0	Zygotic	Private	NA
14	39012562	SNP	C	T	CBGP8_1b,CBGP8_1bT	0	0	0	Zygotic	Private	NA
14	102764297	SNP	T	C	CBGP8_1b,CBGP8_1bT	0	0	0	VEE	Private	NA
15	35519667	SNP	G	A	CBGP8_1b,CBGP8_1bT	0	0	0	Zygotic	Private	NA
2	14272948	SNP	A	C	CBGP8_1c,CBGP8_1cT	0	0	0	Unclear	Private	NA
5	83034481	SNP	G	A	CBGP8_1c,CBGP8_1cT	0	0	0	Zygotic	Private	NA
6	67126991	SNP	T	C	CBGP8_1c,CBGP8_1cT	0	0	0	VEE	Private	NA
8	27281587	SNP	T	A	CBGP8_1c,CBGP8_1cT	0	0	0	Zygotic	Private	NA
8	78957564	SNP	G	A	CBGP8_1c,CBGP8_1cT	0	0	0	VEE	Private	NA
11	43709439	SNP	C	T	CBGP8_1c,CBGP8_1cT	0	0	0	Zygotic	Private	NA
14	25180413	SNP	T	A	CBGP8_1c,CBGP8_1cT	0	0	0	Zygotic	Private	NA
14	94860686	SNP	A	C	CBGP8_1c,CBGP8_1cT	0	0	0	VEE	Private	NA
1	172174476	SNP	T	G	CBGP8_1g,CBGP8_1gT	0	0	0	VEE	Private	NA
3	136231378	SNP	C	T	CBGP8_1g,CBGP8_1gT	0	0	0	VEE	Private	NA
4	139021832	SNP	A	G	CBGP8_1g,CBGP8_1gT	0	0	0	Zygotic	Private	NA
6	15945218	SNP	G	C	CBGP8_1g,CBGP8_1gT	0	0	0	Zygotic	Private	NA
6	57789640	SNP	C	G	CBGP8_1g,CBGP8_1gT	0	0	0	Zygotic	Private	NA
7	74285554	SNP	G	A	CBGP8_1g,CBGP8_1gT	0	0	0	VEE	Private	NA
9	123480538	SNP	C	T	CBGP8_1g,CBGP8_1gT	0	0	0	VEE	Private	NA
16	31287604	SNP	A	T	CBGP8_1g,CBGP8_1gT	0	0	0	VEE	Private	NA
18	65640797	SNP	A	G	CBGP8_1g,CBGP8_1gT	0	0	0	Zygotic	Private	NA
6	13370177	SNP	T	C	CBGP8_1h,CBGP8_1hT	0	0	0	Zygotic	Private	NA
6	35223086	SNP	C	G	CBGP8_1h,CBGP8_1hT	0	0	0	Unclear	Private	NA
7	120159706	SNP	A	T	CBGP8_1h,CBGP8_1hT	0	0	0	Zygotic	Private	NA
7	134978823	SNP	G	A	CBGP8_1h,CBGP8_1hT	0	0	0	Zygotic	Private	NA
8	82384305	SNP	G	C	CBGP8_1h,CBGP8_1hT	0	0	0	VEE	Private	NA
15	5378064	SNP	C	A	CBGP8_1h,CBGP8_1hT	0	0	0	Zygotic	Private	NA
15	85894887	SNP	G	T	CBGP8_1h,CBGP8_1hT	0	0	0	Zygotic	Private	NA
1	97771593	SNP	G	T	CBGP8_8a,CBGP8_8aT	0	0	0	Zygotic	Private	NA
2	146362437	SNP	T	C	CBGP8_8a,CBGP8_8aT	0	0	0	Zygotic	Private	NA
6	64955198	SNP	G	A	CBGP8_8a,CBGP8_8aT	0	0	0	Zygotic	Private	NA
7	104975169	SNP	T	C	CBGP8_8a,CBGP8_8aT	0	0	0	Unclear	Private	NA
9	116787054	SNP	A	C	CBGP8_8a,CBGP8_8aT	0	0	0	Zygotic	Private	NA
13	18594532	SNP	C	T	CBGP8_8a,CBGP8_8aT	0	0	0	Zygotic	Private	NA
15	17455507	SNP	C	T	CBGP8_8a,CBGP8_8aT	0	0	0	VEE	Private	NA
15	63444326	SNP	G	T	CBGP8_8a,CBGP8_8aT	0	0	0	Zygotic	Private	NA
16	42879158	SNP	C	G	CBGP8_8a,CBGP8_8aT	0	0	0	Zygotic	Private	NA
16	67102023	SNP	A	G	CBGP8_8a,CBGP8_8aT	0	0	0	Zygotic	Private	NA
1	113983514	SNP	G	A	CBGP8_8b,CBGP8_8bT	0	0	0	Zygotic	Private	NA
6	35242898	SNP	G	A	CBGP8_8b,CBGP8_8bT	0	0	0	Zygotic	Private	NA
6	132782197	SNP	A	G	CBGP8_8b,CBGP8_8bT	0	0	0	VEE	Private	NA
9	116336906	SNP	G	A	CBGP8_8b,CBGP8_8bT	0	0	0	VEE	Private	NA
10	30228793	SNP	A	G	CBGP8_8b,CBGP8_8bT	0	0	0	VEE	Private	NA
10	101175148	SNP	A	G	CBGP8_8b,CBGP8_8bT	0	0	0	Zygotic	Private	NA
11	100076435	SNP	G	C	CBGP8_8b,CBGP8_8bT	0	0	0	VEE	Private	NA
17	9176844	SNP	C	A	CBGP8_8b,CBGP8_8bT	0	0	0	VEE	Private	NA
1	94324958	SNP	T	G	CBGP8_8c,CBGP8_8cT	0	0	0	VEE	Private	NA
2	78208621	SNP	G	A	CBGP8_8c,CBGP8_8cT	0	0	0	Zygotic	Private	NA
4	63582163	SNP	C	G	CBGP8_8c,CBGP8_8cT	0	0	0	Unclear	Private	NA
5	87855708	SNP	G	T	CBGP8_8c,CBGP8_8cT	0	0	0	VEE	Private	NA
6	83695032	SNP	A	G	CBGP8_8c,CBGP8_8cT	0	0	0	Zygotic	Private	NA
10	9568031	SNP	T	C	CBGP8_8c,CBGP8_8cT	0	0	0	Unclear	Private	NA
11	120582250	SNP	G	T	CBGP8_8c,CBGP8_8cT	0	0	0	Zygotic	Private	NA
13	63522015	SNP	C	T	CBGP8_8c,CBGP8_8cT	0	0	0	VEE	Private	NA
15	96084840	SNP	G	A	CBGP8_8c,CBGP8_8cT	0	0	0	Zygotic	Private	NA
17	46291354	SNP	G	C	CBGP8_8c,CBGP8_8cT	0	0	0	Zygotic	Private	NA
17	46469772	SNP	C	T	CBGP8_8c,CBGP8_8cT	0	0	0	Unclear	Private	NA
2	22562097	SNP	C	T	CBGP8_8cT,CBGP8_8cT	0	0	0	VEE	Private	NA
1	39645209	SNP	G	C	CBGP8_8d,CBGP8_8dT	0	0	0	VEE	Private	NA
1	167736848	SNP	C	T	CBGP8_8d,CBGP8_8dT	0	0	0	Zygotic	Private	NA
1	177753070	SNP	A	C	CBGP8_8d,CBGP8_8dT	0	0	0	Zygotic	Private	NA
2	5615930	SNP	T	G	CBGP8_8d,CBGP8_8dT	0	0	0	Zygotic	Private	NA
2	81178054	SNP	C	T	CBGP8_8d,CBGP8_8dT	0	0	0	VEE	Private	NA
2	84889159	SNP	T	A	CBGP8_8d,CBGP8_8dT	0	0	0	VEE	Private	NA
4	58925699	SNP	A	G	CBGP8_8d,CBGP8_8dT	0	0	0	Zygotic	Private	NA
4	101165174	SNP	A	G	CBGP8_8d,CBGP8_8dT	0	0	0	VEE	Private	NA
4	102242090	SNP	T	C	CBGP8_8d,CBGP8_8dT	0	0	0	Zygotic	Private	NA
5	45192553	SNP	G	A	CBGP8_8d,CBGP8_8dT	0	0	0	Zygotic	Private	NA
6	61012618	SNP	T	A	CBGP8_8d,CBGP8_8dT	0	0	0	Zygotic	Private	NA
6	99520234	SNP	A	T	CBGP8_8d,CBGP8_8dT	0	0	0	Zygotic	Private	NA
6	121411360	SNP	G	A	CBGP8_8d,CBGP8_8dT	0	0	0	Zygotic	Private	NA
7	12268862	SNP	T	G	CBGP8_8d,CBGP8_8dT	0	0	0	Zygotic	Private	NA
9	88003185	SNP	G	A	CBGP8_8d,CBGP8_8dT	0	0	0	Zygotic	Private	NA
10	31993151	SNP	C	T	CBGP8_8d,CBGP8_8dT	0	0	0	Zygotic	Private	NA
11	52591350	SNP	G	A	CBGP8_8d,CBGP8_8dT	0	0	0	Zygotic	Private	NA
12	36224754	SNP	A	G	CBGP8_8d,CBGP8_8dT	0	0	0	VEE	Private	NA
13	17817558	SNP	A	G	CBGP8_8d,CBGP8_8dT	0	0	0	VEE	Private	NA
13	105952810	SNP	G	C	CBGP8_8d,CBGP8_8dT	0	0	0	Zygotic	Private	NA
14	85688306	SNP	A	T	CBGP8_8d,CBGP8_8dT	0	0	0	VEE	Private	NA
16	43575872	SNP	C	T	CBGP8_8d,CBGP8_8dT	0	0	0	Zygotic	Private	NA
1	63554671	SNP	C	T	CBGP8_8f,CBGP8_8fT	0	0	0	Zygotic	Private	NA
1	97487865	SNP	C	T	CBGP8_8f,CBGP8_8fT	0	0	0	Zygotic	Private	NA
2	28556769	SNP	A	T	CBGP8_8f,CBGP8_8fT	0	0	0	Zygotic	Private	NA
3	81915113	SNP	G	A	CBGP8_8f,CBGP8_8fT	0	0	0	Zygotic	Private	NA
7	100816543	SNP	G	A	CBGP8_8f,CBGP8_8fT	0	0	0	Zygotic	Private	NA
8	107005967	SNP	G	A	CBGP8_8f,CBGP8_8fT	0	0	0	Zygotic	Private	NA
10	86941243	SNP	C	T	CBGP8_8f,CBGP8_8fT	0	0	0	Zygotic	Private	NA
15	7065734	SNP	A	C	CBGP8_8f,CBGP8_8fT	0	0	0	Zygotic	Private	NA
15	29978679	SNP	T	A	CBGP8_8f,CBGP8_8fT	0	0	0	Zygotic	Private	NA
2	19176444	SNP	G	A	GPCB11_1a, GPCB11_1aT	0	0	0	Zygotic	Private	NA
4	69739838	SNP	T	C	GPCB11_1a, GPCB11_1aT	0	0	0	Zygotic	Private	NA
10	7600480	SNP	G	A	GPCB11_1a, GPCB11_1aT	0	0	0	Zygotic	Private	NA
10	12435611	SNP	C	T	GPCB11_1a, GPCB11_1aT	0	0	0	Zygotic	Private	NA
10	84691522	SNP	G	T	GPCB11_1a, GPCB11_1aT	0	0	0	VEE	Private	NA
11	55974176	SNP	A	T	GPCB11_1a, GPCB11_1aT	0	0	0	Zygotic	Private	NA
12	12140952	SNP	G	T	GPCB11_1a, GPCB11_1aT	0	0	0	VEE	Private	NA
12	91406068	SNP	G	A	GPCB11_1a, GPCB11_1aT	0	0	0	VEE	Private	NA
13	19471217	SNP	A	G	GPCB11_1a, GPCB11_1aT	0	0	0	Zygotic	Private	NA
13	36353517	SNP	C	T	GPCB11_1a, GPCB11_1aT	0	0	0	Zygotic	Private	NA
2	17511608	SNP	T	C	GPCB11_1b, GPCB11_1bT	0	0	0	VEE	Private	NA
4	103156826	SNP	A	G	GPCB11_1b, GPCB11_1bT	0	0	0	Zygotic	Private	NA
6	66345089	SNP	G	A	GPCB11_1b, GPCB11_1bT	0	0	0	VEE	Private	NA
6	143967212	SNP	T	C	GPCB11_1b, GPCB11_1bT	0	0	0	VEE	Private	NA
7	40823362	SNP	C	T	GPCB11_1b, GPCB11_1bT	0	0	0	VEE	Private	NA
9	99139492	SNP	A	G	GPCB11_1b, GPCB11_1bT	0	0	0	Zygotic	Private	NA
12	37572929	SNP	G	A	GPCB11_1b, GPCB11_1bT	0	0	0	VEE	Private	NA
14	114461291	SNP	G	A	GPCB11_1b, GPCB11_1bT	0	0	0	VEE	Private	NA
15	92876880	SNP	G	A	GPCB11_1b, GPCB11_1bT	0	0	0	Zygotic	Private	NA
18	33370378	SNP	A	C	GPCB11_1b, GPCB11_1bT	0	0	0	VEE	Private	NA
2	10464700	SNP	C	T	GPCB11_1d, GPCB11_1dT	0	0	0	Zygotic	Private	NA
8	103953997	SNP	C	T	GPCB11_1d, GPCB11_1dT	0	0	0	Zygotic	Private	NA
19	50400201	SNP	G	A	GPCB11_1d, GPCB11_1dT	0	0	0	VEE	Private	NA
2	99831622	SNP	C	T	GPCB11_1f, GPCB11_1fT	0	0	0	VEE	Private	NA
4	149716690	SNP	G	C	GPCB11_1f, GPCB11_1fT	0	0	0	VEE	Private	NA
6	63419015	SNP	C	A	GPCB11_1f, GPCB11_1fT	0	0	0	Zygotic	Private	NA
6	142019588	SNP	G	A	GPCB11_1f, GPCB11_1fT	0	0	0	Zygotic	Private	NA
7	130262979	SNP	C	G	GPCB11_1f, GPCB11_1fT	0	0	0	VEE	Private	NA
9	98586226	SNP	G	A	GPCB11_1f, GPCB11_1fT	0	0	0	Zygotic	Private	NA
10	21078417	SNP	C	G	GPCB11_1f, GPCB11_1fT	0	0	0	VEE	Private	NA
12	108035866	SNP	G	A	GPCB11_1f, GPCB11_1fT	0	0	0	Zygotic	Private	NA
13	98044008	SNP	G	A	GPCB11_1f, GPCB11_1fT	0	0	0	Zygotic	Private	NA
15	23849805	SNP	C	T	GPCB11_1f, GPCB11_1fT	0	0	0	Zygotic	Private	NA
16	52682596	SNP	C	A	GPCB11_1f, GPCB11_1fT	0	0	0	VEE	Private	NA
1	191219578	SNP	C	T	GPCB11_1g, GPCB11_1gT	0	0	0	Zygotic	Private	NA
4	117065241	SNP	T	A	GPCB11_1g, GPCB11_1gT	0	0	0	Zygotic	Private	NA
10	71356184	SNP	C	T	GPCB11_1g, GPCB11_1gT	0	0	0	Zygotic	Private	NA
11	49179355	SNP	G	A	GPCB11_1g, GPCB11_1gT	0	0	0	Zygotic	Private	NA
13	83745793	SNP	T	G	GPCB11_1g, GPCB11_1gT	0	0	0	VEE	Private	NA
13	114164763	SNP	C	T	GPCB11_1g, GPCB11_1gT	0	0	0	Zygotic	Private	NA
14	74884983	SNP	T	A	GPCB11_1g, GPCB11_1gT	0	0	0	Zygotic	Private	NA
16	68705981	SNP	G	T	GPCB11_1g, GPCB11_1gT	0	0	0	Zygotic	Private	NA
19	31394009	SNP	T	C	GPCB11_1g, GPCB11_1gT	0	0	0	Zygotic	Private	NA
1	26154147	SNP	A	G	GPCB2_1a,GPCB2_1aT	0	0	0	VEE	Private	NA
3	16536077	SNP	T	A	GPCB2_1a,GPCB2_1aT	0	0	0	VEE	Private	NA
5	42038083	SNP	G	A	GPCB2_1a,GPCB2_1aT	0	0	0	Zygotic	Private	NA
5	64462243	SNP	T	A	GPCB2_1a,GPCB2_1aT	0	0	0	VEE	Private	NA
5	103784829	SNP	G	A	GPCB2_1a,GPCB2_1aT	0	0	0	Zygotic	Private	NA
6	71555990	SNP	C	G	GPCB2_1a,GPCB2_1aT	0	0	0	VEE	Private	NA
6	96988895	SNP	A	G	GPCB2_1a,GPCB2_1aT	0	0	0	VEE	Private	NA
7	112529785	SNP	C	T	GPCB2_1a,GPCB2_1aT	0	0	0	Unclear	Private	NA
8	78499797	SNP	C	T	GPCB2_1a,GPCB2_1aT	0	0	0	VEE	Private	NA
10	12066674	SNP	C	A	GPCB2_1a,GPCB2_1aT	0	0	0	Zygotic	Private	NA
10	12066682	SNP	A	G	GPCB2_1a,GPCB2_1aT	0	0	0	Zygotic	Private	NA
10	47644722	SNP	C	T	GPCB2_1a,GPCB2_1aT	0	0	0	Zygotic	Private	NA
12	60544699	SNP	A	G	GPCB2_1a,GPCB2_1aT	0	0	0	VEE	Private	NA
12	108223764	SNP	G	C	GPCB2_1a,GPCB2_1aT	0	0	0	VEE	Private	NA
13	52317788	SNP	C	T	GPCB2_1a,GPCB2_1aT	0	0	0	VEE	Private	NA
14	33667047	SNP	C	T	GPCB2_1a,GPCB2_1aT	0	0	0	VEE	Private	NA
15	103120804	SNP	A	C	GPCB2_1a,GPCB2_1aT	0	0	0	VEE	Private	NA
16	29559786	SNP	G	C	GPCB2_1a,GPCB2_1aT	0	0	0	VEE	Private	NA
2	87134407	SNP	A	T	GPCB2_1b,GPCB2_1bT	0	0	0	Zygotic	Private	NA
3	36151595	SNP	A	T	GPCB2_1b,GPCB2_1bT	0	0	0	Zygotic	Private	NA
4	73769608	SNP	A	G	GPCB2_1b,GPCB2_1bT	0	0	0	VEE	Private	NA
6	131401291	SNP	G	T	GPCB2_1b,GPCB2_1bT	0	0	0	Zygotic	Private	NA
15	78969339	SNP	C	T	GPCB2_1b,GPCB2_1bT	0	0	0	Zygotic	Private	NA
18	15661202	SNP	A	C	GPCB2_1b,GPCB2_1bT	0	0	0	VEE	Private	NA
1	41639037	SNP	A	G	GPCB2_1c,GPCB2_1cT	0	0	0	Zygotic	Private	NA
1	129991062	SNP	G	C	GPCB2_1c,GPCB2_1cT	0	0	0	VEE	Private	NA
2	150578943	SNP	A	G	GPCB2_1c,GPCB2_1cT	0	0	0	Zygotic	Private	NA
3	17249844	SNP	T	G	GPCB2_1c,GPCB2_1cT	0	0	0	Zygotic	Private	NA
3	101104521	SNP	C	T	GPCB2_1c,GPCB2_1cT	0	0	0	Zygotic	Private	NA
4	125141592	SNP	T	A	GPCB2_1c,GPCB2_1cT	0	0	0	Zygotic	Private	NA
6	10391129	SNP	G	C	GPCB2_1c,GPCB2_1cT	0	0	0	Unclear	Private	NA
7	14485267	SNP	C	T	GPCB2_1c,GPCB2_1cT	0	0	0	Unclear	Private	NA
7	19556538	SNP	C	T	GPCB2_1c,GPCB2_1cT	0	0	0	VEE	Private	NA
7	37465397	SNP	A	G	GPCB2_1c,GPCB2_1cT	0	0	0	VEE	Private	NA
7	70047827	SNP	T	C	GPCB2_1c,GPCB2_1cT	0	0	0	VEE	Private	NA
8	54630484	SNP	C	T	GPCB2_1c,GPCB2_1cT	0	0	0	VEE	Private	NA
9	12404777	SNP	A	G	GPCB2_1c,GPCB2_1cT	0	0	0	VEE	Private	NA
10	48085751	SNP	A	C	GPCB2_1c,GPCB2_1cT	0	0	0	VEE	Private	NA
10	50720596	SNP	C	T	GPCB2_1c,GPCB2_1cT	0	0	0	Zygotic	Private	NA
11	36136030	SNP	G	C	GPCB2_1c,GPCB2_1cT	0	0	0	VEE	Private	NA
12	87455237	SNP	C	T	GPCB2_1c,GPCB2_1cT	0	0	0	Zygotic	Private	NA
13	114467255	SNP	T	A	GPCB2_1c,GPCB2_1cT	2	0	0	NA	Private	NA
13	117961004	SNP	G	T	GPCB2_1c,GPCB2_1cT	0	0	0	Unclear	Private	NA
14	68076055	SNP	A	G	GPCB2_1c,GPCB2_1cT	0	0	0	Zygotic	Private	NA
14	103153571	SNP	A	T	GPCB2_1c,GPCB2_1cT	0	0	0	Zygotic	Private	NA
15	73291581	SNP	C	T	GPCB2_1c,GPCB2_1cT	0	0	0	Zygotic	Private	NA
19	29337373	SNP	G	A	GPCB2_1c,GPCB2_1cT	0	0	0	Zygotic	Private	NA
2	65438563	SNP	T	G	GPCB2_1d,GPCB2_1dT	0	0	0	VEE	Private	NA
2	80767321	SNP	G	A	GPCB2_1d,GPCB2_1dT	0	0	0	Zygotic	Private	NA
2	180502073	SNP	T	C	GPCB2_1d,GPCB2_1dT	0	0	0	Zygotic	Private	NA
4	80901902	SNP	T	G	GPCB2_1d,GPCB2_1dT	0	0	0	VEE	Private	NA
5	106976916	SNP	G	T	GPCB2_1d,GPCB2_1dT	0	0	0	Unclear	Private	NA
8	105428873	SNP	A	G	GPCB2_1d,GPCB2_1dT	0	0	0	Zygotic	Private	NA
11	50873775	SNP	G	A	GPCB2_1d,GPCB2_1dT	0	0	0	Zygotic	Private	NA
11	52452683	SNP	C	T	GPCB2_1d,GPCB2_1dT	0	0	0	Zygotic	Private	NA
16	42071434	SNP	C	T	GPCB2_1d,GPCB2_1dT	0	0	0	Zygotic	Private	NA
19	17062781	SNP	G	A	GPCB2_1d,GPCB2_1dT	0	0	0	VEE	Private	NA
3	129452552	SNP	C	T	GPCB2_1e,GPCB2_1eT	0	0	0	VEE	Private	NA
4	50755266	SNP	C	T	GPCB2_1e,GPCB2_1eT	0	0	0	Zygotic	Private	NA
5	108415057	SNP	T	C	GPCB2_1e,GPCB2_1eT	0	0	0	Unclear	Private	NA
7	84080435	SNP	G	A	GPCB2_1e,GPCB2_1eT	0	0	0	Zygotic	Private	NA
10	117013023	SNP	C	T	GPCB2_1e,GPCB2_1eT	0	0	0	Zygotic	Private	NA
16	14310332	SNP	C	T	GPCB2_1e,GPCB2_1eT	0	0	0	Unclear	Private	NA
1	42156553	SNP	C	G	GPCB2_9a,GPCB2_9aT	0	0	0	VEE	Private	NA
2	29457796	SNP	C	T	GPCB2_9a,GPCB2_9aT	2	0	0	NA	Private	NA
3	87036006	SNP	C	T	GPCB2_9a,GPCB2_9aT	0	0	0	Zygotic	Private	NA
4	58917340	SNP	A	G	GPCB2_9a,GPCB2_9aT	0	0	0	Zygotic	Private	NA
6	22330077	SNP	G	A	GPCB2_9a,GPCB2_9aT	0	0	0	Zygotic	Private	NA
6	105920492	SNP	T	A	GPCB2_9a,GPCB2_9aT	0	0	0	VEE	Private	NA
6	122687878	SNP	G	A	GPCB2_9a,GPCB2_9aT	0	0	0	Zygotic	Private	NA
9	43540950	SNP	T	A	GPCB2_9a,GPCB2_9aT	0	0	0	Zygotic	Private	NA
10	21417582	SNP	G	A	GPCB2_9a,GPCB2_9aT	0	0	0	Zygotic	Private	NA
11	4906364	SNP	G	C	GPCB2_9a,GPCB2_9aT	0	0	0	VEE	Private	NA
16	68665554	SNP	T	G	GPCB2_9a,GPCB2_9aT	0	0	0	Zygotic	Private	NA
17	59454190	SNP	T	A	GPCB2_9a,GPCB2_9aT	0	0	0	Zygotic	Private	NA
1	146304163	SNP	C	T	GPCB2_9b,GPCB2_9bT	0	0	0	Zygotic	Private	NA
2	162325061	SNP	C	T	GPCB2_9b,GPCB2_9bT	0	0	0	VEE	Private	NA
3	108039564	SNP	C	T	GPCB2_9b,GPCB2_9bT	0	0	0	Zygotic	Private	NA
4	132484572	SNP	G	A	GPCB2_9b,GPCB2_9bT	0	0	0	Zygotic	Private	NA
6	81839999	SNP	G	A	GPCB2_9b,GPCB2_9bT	0	0	0	Zygotic	Private	NA
6	90850609	SNP	C	A	GPCB2_9b,GPCB2_9bT	0	0	0	Zygotic	Private	NA
10	88878511	SNP	T	C	GPCB2_9b,GPCB2_9bT	0	0	0	VEE	Private	NA
10	89397695	SNP	C	G	GPCB2_9b,GPCB2_9bT	0	0	0	Zygotic	Private	NA
13	26796019	SNP	G	A	GPCB2_9b,GPCB2_9bT	0	0	0	VEE	Private	NA
14	108417949	SNP	G	T	GPCB2_9b,GPCB2_9bT	0	0	0	VEE	Private	NA
19	6588884	SNP	C	T	GPCB2_9b,GPCB2_9bT	0	0	0	Zygotic	Private	NA
1	64878975	SNP	T	C	GPCB2_9c,GPCB2_9cT	0	0	0	VEE	Private	NA
1	112196692	SNP	C	T	GPCB2_9c,GPCB2_9cT	0	0	0	VEE	Private	NA
3	85987472	SNP	C	T	GPCB2_9c,GPCB2_9cT	0	0	0	Zygotic	Private	NA
3	117101041	SNP	A	G	GPCB2_9c,GPCB2_9cT	0	0	0	VEE	Private	NA
3	138903473	SNP	A	T	GPCB2_9c,GPCB2_9cT	0	0	0	Zygotic	Private	NA
3	157748972	SNP	T	G	GPCB2_9c,GPCB2_9cT	0	0	0	Zygotic	Private	NA
5	139129253	SNP	G	A	GPCB2_9c,GPCB2_9cT	0	0	0	Zygotic	Private	NA
6	127932827	SNP	C	T	GPCB2_9c,GPCB2_9cT	0	0	0	Zygotic	Private	NA
7	121351761	SNP	G	T	GPCB2_9c,GPCB2_9cT	0	0	0	Zygotic	Private	NA
9	93529665	SNP	T	A	GPCB2_9c,GPCB2_9cT	0	0	0	Zygotic	Private	NA
10	73378298	SNP	C	T	GPCB2_9c,GPCB2_9cT	0	0	0	VEE	Private	NA
11	98579382	SNP	C	T	GPCB2_9c,GPCB2_9cT	0	0	0	Zygotic	Private	NA
12	3992137	SNP	A	G	GPCB2_9c,GPCB2_9cT	0	0	0	Zygotic	Private	NA
12	15941324	SNP	C	T	GPCB2_9c,GPCB2_9cT	0	0	0	Zygotic	Private	NA
12	40796578	SNP	C	G	GPCB2_9c,GPCB2_9cT	0	0	0	Zygotic	Private	NA
12	84178469	SNP	C	A	GPCB2_9c,GPCB2_9cT	0	0	0	Zygotic	Private	NA
13	25160950	SNP	T	G	GPCB2_9c,GPCB2_9cT	0	0	0	VEE	Private	NA
13	26006591	SNP	A	G	GPCB2_9c,GPCB2_9cT	0	0	0	Zygotic	Private	NA
16	90293280	SNP	C	T	GPCB2_9c,GPCB2_9cT	0	0	0	Unclear	Private	NA
17	42169142	SNP	A	T	GPCB2_9c,GPCB2_9cT	0	0	0	Unclear	Private	NA
2	150379247	SNP	T	C	GPCB2_9e,GPCB2_9eT	0	0	0	Zygotic	Private	NA
3	135186656	SNP	G	A	GPCB2_9e,GPCB2_9eT	0	0	0	Zygotic	Private	NA
4	17474364	SNP	C	G	GPCB2_9e,GPCB2_9eT	0	0	0	Zygotic	Private	NA
4	103766344	SNP	C	T	GPCB2_9e,GPCB2_9eT	0	0	0	Zygotic	Private	NA
7	45140926	SNP	T	A	GPCB2_9e,GPCB2_9eT	0	0	0	Zygotic	Private	NA
9	56554707	SNP	C	T	GPCB2_9e,GPCB2_9eT	0	0	0	Zygotic	Private	NA
10	7627856	SNP	T	G	GPCB2_9e,GPCB2_9eT	0	0	0	Zygotic	Private	NA
12	100427106	SNP	C	G	GPCB2_9e,GPCB2_9eT	0	0	0	Zygotic	Private	NA
13	85414253	SNP	A	G	GPCB2_9e,GPCB2_9eT	0	0	0	Zygotic	Private	NA
14	77655602	SNP	A	G	GPCB2_9e,GPCB2_9eT	0	0	0	Zygotic	Private	NA
17	77660988	SNP	A	G	GPCB2_9e,GPCB2_9eT	0	0	0	Zygotic	Private	NA
17	80624887	SNP	C	T	GPCB2_9e,GPCB2_9eT	0	0	0	Zygotic	Private	NA
18	8061694	SNP	C	T	GPCB2_9e,GPCB2_9eT	0	0	0	Zygotic	Private	NA
18	27358077	SNP	C	T	GPCB2_9e,GPCB2_9eT	0	0	0	Zygotic	Private	NA
18	78755050	SNP	T	C	GPCB2_9e,GPCB2_9eT	0	0	0	Zygotic	Private	NA
1	15453534	SNP	A	G	GPCB2_9f,GPCB2_9fT	0	0	0	VEE	Private	NA
1	144016862	SNP	G	A	GPCB2_9f,GPCB2_9fT	0	0	0	Zygotic	Private	NA
2	141290636	SNP	C	T	GPCB2_9f,GPCB2_9fT	0	0	0	VEE	Private	NA
5	35499946	SNP	C	A	GPCB2_9f,GPCB2_9fT	0	0	0	Zygotic	Private	NA
5	69552435	SNP	A	T	GPCB2_9f,GPCB2_9fT	0	0	0	VEE	Private	NA
5	99734828	SNP	C	G	GPCB2_9f,GPCB2_9fT	0	0	0	Zygotic	Private	NA
6	27623167	SNP	C	T	GPCB2_9f,GPCB2_9fT	0	0	0	Zygotic	Private	NA
7	68588108	SNP	C	T	GPCB2_9f,GPCB2_9fT	0	0	0	VEE	Private	NA
7	132328444	SNP	A	G	GPCB2_9f,GPCB2_9fT	0	0	0	Zygotic	Private	NA
10	43792887	SNP	C	T	GPCB2_9f,GPCB2_9fT	0	0	0	Zygotic	Private	NA
11	106175687	SNP	G	T	GPCB2_9f,GPCB2_9fT	0	0	0	VEE	Private	NA
11	107736396	SNP	T	C	GPCB2_9f,GPCB2_9fT	0	0	0	VEE	Private	NA
12	94820991	SNP	C	G	GPCB2_9f,GPCB2_9fT	0	0	0	VEE	Private	NA
14	64449571	SNP	C	T	GPCB2_9f,GPCB2_9fT	0	0	0	Zygotic	Private	NA
16	42071542	SNP	G	A	GPCB2_9f,GPCB2_9fT	0	0	0	Zygotic	Private	NA
16	43264032	SNP	T	C	GPCB2_9f,GPCB2_9fT	0	0	0	Zygotic	Private	NA
2	159076641	SNP	G	T	GPCB9_8a, GPCB9_8aT	0	0	0	Zygotic	Private	NA
3	32388937	SNP	G	A	GPCB9_8a, GPCB9_8aT	0	0	0	Zygotic	Private	NA
5	106818244	SNP	G	T	GPCB9_8a, GPCB9_8aT	0	0	0	Zygotic	Private	NA
5	126847964	SNP	G	T	GPCB9_8a, GPCB9_8aT	0	0	0	Zygotic	Private	NA
6	4858431	SNP	G	C	GPCB9_8a, GPCB9_8aT	0	0	0	VEE	Private	NA
6	127081472	SNP	T	G	GPCB9_8a, GPCB9_8aT	0	0	0	VEE	Private	NA
7	57886253	SNP	C	A	GPCB9_8a, GPCB9_8aT	0	0	0	VEE	Private	NA
7	125649469	SNP	T	C	GPCB9_8a, GPCB9_8aT	0	0	0	VEE	Private	NA
8	8754160	SNP	G	A	GPCB9_8a, GPCB9_8aT	0	0	0	VEE	Private	NA
8	15542914	SNP	A	C	GPCB9_8a, GPCB9_8aT	0	0	0	VEE	Private	NA
8	30833651	SNP	A	T	GPCB9_8a, GPCB9_8aT	0	0	0	VEE	Private	NA
8	57111174	SNP	A	G	GPCB9_8a, GPCB9_8aT	0	0	0	VEE	Private	NA
9	96719713	SNP	G	A	GPCB9_8a, GPCB9_8aT	0	0	0	Zygotic	Private	NA
10	18394910	SNP	T	G	GPCB9_8a, GPCB9_8aT	0	0	0	Zygotic	Private	NA
10	46873571	SNP	T	C	GPCB9_8a, GPCB9_8aT	0	0	0	Zygotic	Private	NA
10	71158494	SNP	T	A	GPCB9_8a, GPCB9_8aT	0	0	0	VEE	Private	NA
10	105803624	SNP	C	G	GPCB9_8a, GPCB9_8aT	0	0	0	Zygotic	Private	NA
10	125378066	SNP	G	C	GPCB9_8a, GPCB9_8aT	0	0	0	VEE	Private	NA
10	130165663	SNP	G	A	GPCB9_8a, GPCB9_8aT	0	0	0	Zygotic	Private	NA
13	25169119	SNP	G	C	GPCB9_8a, GPCB9_8aT	0	0	0	VEE	Private	NA
13	71153650	SNP	G	A	GPCB9_8a, GPCB9_8aT	0	0	0	Zygotic	Private	NA
13	93706028	SNP	G	A	GPCB9_8a, GPCB9_8aT	0	0	0	Zygotic	Private	NA
15	56484354	SNP	T	C	GPCB9_8a, GPCB9_8aT	0	0	0	Zygotic	Private	NA
15	76413887	SNP	G	A	GPCB9_8a, GPCB9_8aT	0	0	0	Zygotic	Private	NA
16	14457983	SNP	A	G	GPCB9_8a, GPCB9_8aT	0	0	0	Zygotic	Private	NA
16	49444911	SNP	C	A	GPCB9_8a, GPCB9_8aT	0	0	0	Zygotic	Private	NA
1	31901634	SNP	A	T	GPCB9_8c, GPCB9_8cT	0	0	0	Zygotic	Private	NA
3	58797664	SNP	A	G	GPCB9_8c, GPCB9_8cT	0	0	0	Zygotic	Private	NA
5	118721742	SNP	C	T	GPCB9_8c, GPCB9_8cT	0	0	0	VEE	Private	NA
5	151131575	SNP	A	T	GPCB9_8c, GPCB9_8cT	0	0	0	VEE	Private	NA
10	5075830	SNP	C	T	GPCB9_8c, GPCB9_8cT	0	0	0	Zygotic	Private	NA
10	34291045	SNP	G	A	GPCB9_8c, GPCB9_8cT	0	0	0	Zygotic	Private	NA
11	25649092	SNP	G	A	GPCB9_8c, GPCB9_8cT	0	0	0	Zygotic	Private	NA
12	106583695	SNP	C	T	GPCB9_8c, GPCB9_8cT	0	0	0	VEE	Private	NA
15	21018919	SNP	G	A	GPCB9_8c, GPCB9_8cT	0	0	0	Zygotic	Private	NA
17	53389036	SNP	T	A	GPCB9_8c, GPCB9_8cT	0	0	0	Zygotic	Private	NA
6	8963598	SNP	T	C	GPCB9_8d, GPCB9_8dT	0	0	0	Zygotic	Private	NA
6	148651590	SNP	G	A	GPCB9_8d, GPCB9_8dT	0	0	0	Zygotic	Private	NA
10	32296904	SNP	G	A	GPCB9_8d, GPCB9_8dT	0	0	0	Zygotic	Private	NA
10	38193121	SNP	A	G	GPCB9_8d, GPCB9_8dT	0	0	0	Zygotic	Private	NA
12	47683261	SNP	G	A	GPCB9_8d, GPCB9_8dT	0	0	0	Zygotic	Private	NA
14	79448251	SNP	A	C	GPCB9_8d, GPCB9_8dT	0	0	0	VEE	Private	NA
14	105088604	SNP	C	T	GPCB9_8d, GPCB9_8dT	0	0	0	VEE	Private	NA
7	76555299	SNP	C	A	GPCB9_8f	0	0	0	Zygotic	Private	NA
2	77071453	SNP	T	G	GPCB9_8f, GPCB9_8fT	0	0	0	VEE	Private	NA
2	134135013	SNP	C	G	GPCB9_8f, GPCB9_8fT	0	0	0	VEE	Private	NA
9	120892813	SNP	A	C	GPCB9_8f, GPCB9_8fT	0	0	0	Zygotic	Private	NA
10	75689204	SNP	C	G	GPCB9_8f, GPCB9_8fT	0	0	0	Zygotic	Private	NA
11	24865127	SNP	G	A	GPCB9_8f, GPCB9_8fT	0	0	0	Zygotic	Private	NA
13	71744306	SNP	C	A	GPCB9_8f, GPCB9_8fT	0	0	0	Zygotic	Private	NA
14	85717266	SNP	A	T	GPCB9_8f, GPCB9_8fT	0	0	0	VEE	Private	NA
16	55717824	SNP	A	T	GPCB9_8f, GPCB9_8fT	0	0	0	VEE	Private	NA
17	23974958	SNP	C	A	GPCB9_8f, GPCB9_8fT	0	0	0	VEE	Private	NA
18	78706920	SNP	A	C	GPCB9_8f, GPCB9_8fT	0	0	0	Zygotic	Private	NA
1	133260444	SNP	G	T	GPCB9_8g, GPCB9_8gT	0	0	0	Zygotic	Private	NA
5	48273816	SNP	G	A	GPCB9_8g, GPCB9_8gT	0	0	0	VEE	Private	NA
6	24301272	SNP	G	A	GPCB9_8g, GPCB9_8gT	0	0	0	Zygotic	Private	NA
6	82113871	SNP	C	A	GPCB9_8g, GPCB9_8gT	0	0	0	Zygotic	Private	NA
7	12417167	SNP	T	C	GPCB9_8g, GPCB9_8gT	0	0	0	Zygotic	Private	NA
8	46617350	SNP	A	G	GPCB9_8g, GPCB9_8gT	0	0	0	VEE	Private	NA
11	8394226	SNP	G	A	GPCB9_8g, GPCB9_8gT	0	0	0	Zygotic	Private	NA
11	78820287	SNP	G	T	GPCB9_8g, GPCB9_8gT	0	0	0	Zygotic	Private	NA
12	80667469	SNP	A	G	GPCB9_8g, GPCB9_8gT	0	0	0	VEE	Private	NA
13	100154877	MNV	C	T	CBGP8_1h,CBGP8_1hT	0	0	0	Zygotic	Private	Paternal
13	100154880	MNV	G	A	CBGP8_1h,CBGP8_1hT	0	0	0	Zygotic	Private	Paternal
13	100154911	SNP	T	A	CBGP8_1h,CBGP8_1hT	0	0	0	Unclear	Private	Paternal
6	147266114	SNP	C	T	CBGP4_6a, CBGP4_6aT	0	0	0	Zygotic	Private	Paternal
11	26991640	SNP	G	C	CBGP4_6a, CBGP4_6aT	0	0	0	Zygotic	Private	Paternal
17	24600010	SNP	A	C	CBGP4_6a, CBGP4_6aT	0	0	0	Zygotic	Private	Paternal
3	13897047	SNP	G	T	CBGP4_6b, CBGP4_6bT	0	0	0	Zygotic	Private	Paternal
4	32000571	SNP	C	T	CBGP4_6b, CBGP4_6bT	0	0	0	Zygotic	Private	Paternal
6	116710813	SNP	G	A	CBGP4_6b, CBGP4_6bT	0	0	0	Zygotic	Private	Paternal
4	71468951	SNP	T	C	CBGP4_6c, CBGP4_6cT	0	0	0	Zygotic	Private	Paternal
4	78679413	SNP	T	C	CBGP4_6c, CBGP4_6cT	0	0	0	Zygotic	Private	Paternal
13	47125746	SNP	A	C	CBGP4_6c, CBGP4_6cT	0	0	0	VEE	Private	Paternal
15	32139571	SNP	C	T	CBGP4_6c, CBGP4_6cT	0	0	0	Zygotic	Private	Paternal
1	88620618	SNP	C	T	CBGP4_6d, CBGP4_6dT	0	0	0	Zygotic	Private	Paternal
2	63272359	SNP	G	A	CBGP4_6d, CBGP4_6dT	0	0	0	Zygotic	Private	Paternal
2	174824749	SNP	G	A	CBGP4_6d, CBGP4_6dT	0	0	0	Zygotic	Private	Paternal
19	20324306	SNP	G	A	CBGP4_6d, CBGP4_6dT	0	0	0	Zygotic	Private	Paternal
2	122162193	SNP	G	A	CBGP4_6e, CBGP4_6eT	0	0	0	Zygotic	Private	Paternal
3	51902564	SNP	C	T	CBGP4_6e, CBGP4_6eT	0	0	0	Zygotic	Private	Paternal
6	61469035	SNP	A	G	CBGP4_6e, CBGP4_6eT	0	0	0	Zygotic	Private	Paternal
8	48387481	SNP	G	A	CBGP4_6e, CBGP4_6eT	0	0	0	Zygotic	Private	Paternal
9	89552668	SNP	G	A	CBGP4_6e, CBGP4_6eT	0	0	0	Zygotic	Private	Paternal
14	67699146	SNP	C	T	CBGP4_6e, CBGP4_6eT	0	0	0	Zygotic	Private	Paternal
19	59865641	SNP	G	A	CBGP4_6e, CBGP4_6eT	0	0	0	Zygotic	Private	Paternal
5	122648439	SNP	G	A	CBGP7_2aT	0	0	0	Zygotic	Private	Paternal
15	87720425	SNP	C	T	CBGP7_2aT	0	0	0	Zygotic	Private	Paternal
15	97797699	SNP	A	G	CBGP7_2aT	0	0	0	Zygotic	Private	Paternal
19	39272577	SNP	T	G	CBGP7_2b, CBGP7_2bT	0	0	0	Zygotic	Private	Paternal
6	8866229	SNP	G	T	CBGP7_2c, CBGP7_2cT	0	0	0	Zygotic	Private	Paternal
12	101963200	SNP	C	T	CBGP7_2c, CBGP7_2cT	0	0	0	VEE	Private	Paternal
3	137598275	SNP	C	A	CBGP7_2d, CBGP7_2dT	0	0	0	Zygotic	Private	Paternal
11	117482893	SNP	C	T	CBGP7_2d, CBGP7_2dT	0	0	0	Zygotic	Private	Paternal
6	106335919	SNP	T	G	CBGP7_2e, CBGP7_2eT	0	0	0	VEE	Private	Paternal
18	9631978	SNP	G	A	CBGP7_2e, CBGP7_2eT	0	0	0	Zygotic	Private	Paternal
7	116195263	SNP	C	T	CBGP8_1a,CBGP8_1aT	0	0	0	Zygotic	Private	Paternal
4	48574258	SNP	A	C	CBGP8_1b,CBGP8_1bT	0	0	0	VEE	Private	Paternal
9	33028112	SNP	C	T	CBGP8_1b,CBGP8_1bT	0	0	0	VEE	Private	Paternal
4	57651259	SNP	G	A	CBGP8_1c,CBGP8_1cT	0	0	0	Zygotic	Private	Paternal
5	129793956	SNP	A	C	CBGP8_1c,CBGP8_1cT	0	0	0	Unclear	Private	Paternal
13	99858333	SNP	G	T	CBGP8_1h,CBGP8_1hT	0	0	0	Zygotic	Private	Paternal
13	100154951	SNP	C	T	CBGP8_1h,CBGP8_1hT	0	0	0	VEE	Private	Paternal
3	153819945	SNP	C	A	CBGP8_8a,CBGP8_8aT	0	0	0	Zygotic	Private	Paternal
14	49412990	SNP	G	T	CBGP8_8a,CBGP8_8aT	0	0	0	Zygotic	Private	Paternal
15	101718352	SNP	G	A	CBGP8_8a,CBGP8_8aT	0	0	0	Unclear	Private	Paternal
19	52994214	SNP	A	T	CBGP8_8a,CBGP8_8aT	0	0	0	Unclear	Private	Paternal
2	54947668	SNP	G	A	CBGP8_8b,CBGP8_8bT	0	0	0	Zygotic	Private	Paternal
2	159375816	SNP	C	T	CBGP8_8b,CBGP8_8bT	0	0	0	Zygotic	Private	Paternal
4	130946976	SNP	T	C	CBGP8_8b,CBGP8_8bT	0	0	0	Zygotic	Private	Paternal
3	36830384	SNP	G	A	CBGP8_8c,CBGP8_8cT	0	0	0	Zygotic	Private	Paternal
3	135697267	SNP	C	T	CBGP8_8c,CBGP8_8cT	0	0	0	Zygotic	Private	Paternal
3	144376798	SNP	T	A	CBGP8_8c,CBGP8_8cT	0	0	0	VEE	Private	Paternal
17	42742980	SNP	C	A	CBGP8_8c,CBGP8_8cT	0	0	0	Zygotic	Private	Paternal
19	42973929	SNP	G	A	CBGP8_8c,CBGP8_8cT	0	0	0	Zygotic	Private	Paternal
1	39643858	SNP	A	C	CBGP8_8d,CBGP8_8dT	0	0	0	VEE	Private	Paternal
4	121217300	SNP	A	G	CBGP8_8d,CBGP8_8dT	0	0	0	Zygotic	Private	Paternal
9	45823037	SNP	C	T	CBGP8_8d,CBGP8_8dT	0	0	0	Zygotic	Private	Paternal
9	103980697	SNP	C	T	CBGP8_8d,CBGP8_8dT	0	0	0	Zygotic	Private	Paternal
13	93825784	SNP	C	A	CBGP8_8d,CBGP8_8dT	0	0	0	VEE	Private	Paternal
15	94838467	SNP	T	A	CBGP8_8d,CBGP8_8dT	0	0	0	Zygotic	Private	Paternal
1	13681509	SNP	A	T	CBGP8_8f,CBGP8_8fT	0	0	0	VEE	Private	Paternal
4	46814018	SNP	C	T	CBGP8_8f,CBGP8_8fT	0	0	0	VEE	Private	Paternal
5	13474002	SNP	C	A	CBGP8_8f,CBGP8_8fT	0	0	0	Zygotic	Private	Paternal
8	128562435	SNP	G	C	CBGP8_8f,CBGP8_8fT	0	0	0	Zygotic	Private	Paternal
2	95314962	SNP	G	A	GPCB11_1a, GPCB11_1aT	0	0	0	Zygotic	Private	Paternal
3	73891073	SNP	T	C	GPCB11_1a, GPCB11_1aT	0	0	0	Zygotic	Private	Paternal
5	122549316	SNP	G	T	GPCB11_1a, GPCB11_1aT	0	0	0	Zygotic	Private	Paternal
1	119035590	SNP	G	A	GPCB11_1b, GPCB11_1bT	0	0	0	Zygotic	Private	Paternal
7	40294610	SNP	A	T	GPCB11_1b, GPCB11_1bT	0	0	0	Zygotic	Private	Paternal
4	124081738	SNP	C	T	GPCB11_1f, GPCB11_1fT	0	0	0	Zygotic	Private	Paternal
13	96959051	SNP	G	A	GPCB11_1f, GPCB11_1fT	0	0	0	Zygotic	Private	Paternal
3	113902683	SNP	G	A	GPCB11_1g, GPCB11_1gT	0	0	0	Zygotic	Private	Paternal
3	153756961	SNP	C	T	GPCB11_1g, GPCB11_1gT	0	0	0	Zygotic	Private	Paternal
4	68370856	SNP	A	G	GPCB11_1g, GPCB11_1gT	0	0	0	Zygotic	Private	Paternal
7	97343574	SNP	T	C	GPCB11_1g, GPCB11_1gT	0	0	0	Zygotic	Private	Paternal
14	111763744	SNP	G	A	GPCB11_1g, GPCB11_1gT	0	0	0	Zygotic	Private	Paternal
15	47194712	SNP	A	G	GPCB11_1g, GPCB11_1gT	0	0	0	Zygotic	Private	Paternal
5	97652679	SNP	T	C	GPCB2_1a,GPCB2_1aT	0	0	0	Zygotic	Private	Paternal
7	84612798	SNP	A	T	GPCB2_1a,GPCB2_1aT	0	0	0	Zygotic	Private	Paternal
18	88112019	SNP	C	T	GPCB2_1a,GPCB2_1aT	0	0	0	Zygotic	Private	Paternal
5	21935572	SNP	A	C	GPCB2_1b,GPCB2_1bT	0	0	0	VEE	Private	Paternal
11	88764475	SNP	G	A	GPCB2_1b,GPCB2_1bT	0	0	0	VEE	Private	Paternal
15	79393387	SNP	G	T	GPCB2_1b,GPCB2_1bT	0	0	0	Zygotic	Private	Paternal
2	96002105	SNP	G	A	GPCB2_1d,GPCB2_1dT	0	0	0	Zygotic	Private	Paternal
12	100564302	SNP	G	A	GPCB2_1d,GPCB2_1dT	0	0	0	Zygotic	Private	Paternal
17	43275565	SNP	T	A	GPCB2_1d,GPCB2_1dT	0	0	0	Zygotic	Private	Paternal
2	159105803	SNP	C	T	GPCB2_9a,GPCB2_9aT	0	0	0	Zygotic	Private	Paternal
3	128660702	SNP	C	G	GPCB2_9a,GPCB2_9aT	0	0	0	Zygotic	Private	Paternal
5	129029844	SNP	C	T	GPCB2_9a,GPCB2_9aT	0	0	0	Zygotic	Private	Paternal
17	67324688	SNP	C	G	GPCB2_9a,GPCB2_9aT	0	0	0	VEE	Private	Paternal
1	66512558	SNP	C	T	GPCB2_9b,GPCB2_9bT	0	0	0	Zygotic	Private	Paternal
9	61532482	SNP	G	A	GPCB2_9b,GPCB2_9bT	0	0	0	VEE	Private	Paternal
13	20466520	SNP	G	A	GPCB2_9b,GPCB2_9bT	0	0	0	Zygotic	Private	Paternal
1	69081642	SNP	G	A	GPCB2_9c,GPCB2_9cT	0	0	0	Zygotic	Private	Paternal
1	106713695	SNP	G	A	GPCB2_9c,GPCB2_9cT	0	0	0	VEE	Private	Paternal
2	67820969	SNP	A	T	GPCB2_9c,GPCB2_9cT	0	0	0	VEE	Private	Paternal
4	39664444	SNP	G	T	GPCB2_9e,GPCB2_9eT	0	0	0	Zygotic	Private	Paternal
8	16506210	SNP	T	G	GPCB2_9e,GPCB2_9eT	0	0	0	Zygotic	Private	Paternal
9	86824474	SNP	C	A	GPCB2_9e,GPCB2_9eT	0	0	0	Zygotic	Private	Paternal
12	116152903	SNP	C	T	GPCB2_9e,GPCB2_9eT	0	0	0	Zygotic	Private	Paternal
17	36425154	SNP	C	T	GPCB2_9e,GPCB2_9eT	0	0	0	Zygotic	Private	Paternal
17	44701512	SNP	A	G	GPCB2_9e,GPCB2_9eT	0	0	0	Zygotic	Private	Paternal
3	138370673	SNP	T	C	GPCB2_9f,GPCB2_9fT	0	0	0	VEE	Private	Paternal
4	68150967	SNP	G	T	GPCB2_9f,GPCB2_9fT	0	0	0	Zygotic	Private	Paternal
4	92940441	SNP	T	A	GPCB2_9f,GPCB2_9fT	0	0	0	Zygotic	Private	Paternal
5	113854506	SNP	C	T	GPCB2_9f,GPCB2_9fT	0	0	0	Zygotic	Private	Paternal
13	74356177	SNP	T	C	GPCB2_9f,GPCB2_9fT	0	0	0	Zygotic	Private	Paternal
4	150619395	SNP	G	A	GPCB9_8a, GPCB9_8aT	0	0	0	Zygotic	Private	Paternal
7	18044367	SNP	G	T	GPCB9_8a, GPCB9_8aT	0	0	0	Zygotic	Private	Paternal
9	63896481	SNP	G	A	GPCB9_8a, GPCB9_8aT	0	0	0	Zygotic	Private	Paternal
11	26758223	SNP	A	C	GPCB9_8a, GPCB9_8aT	0	0	0	Zygotic	Private	Paternal
12	104005161	SNP	T	C	GPCB9_8a, GPCB9_8aT	0	0	0	Zygotic	Private	Paternal
11	46468164	SNP	A	G	GPCB9_8c, GPCB9_8cT	0	0	0	Zygotic	Private	Paternal
14	122002920	SNP	G	A	GPCB9_8c, GPCB9_8cT	0	0	0	Zygotic	Private	Paternal
16	74421195	SNP	T	C	GPCB9_8c, GPCB9_8cT	0	0	0	Zygotic	Private	Paternal
8	127631994	SNP	T	C	GPCB9_8d, GPCB9_8dT	0	0	0	VEE	Private	Paternal
9	115729803	SNP	C	T	GPCB9_8d, GPCB9_8dT	0	0	0	Zygotic	Private	Paternal
13	116199463	SNP	G	A	GPCB9_8d, GPCB9_8dT	0	0	0	Zygotic	Private	Paternal
1	155742945	SNP	C	T	GPCB9_8f, GPCB9_8fT	0	0	0	Zygotic	Private	Paternal
2	12014139	SNP	G	A	GPCB9_8f, GPCB9_8fT	0	0	0	Zygotic	Private	Paternal
2	104413336	SNP	C	T	GPCB9_8f, GPCB9_8fT	0	0	0	Zygotic	Private	Paternal
4	117900410	SNP	C	T	GPCB9_8f, GPCB9_8fT	0	0	0	Zygotic	Private	Paternal
9	40635563	SNP	T	G	GPCB9_8f, GPCB9_8fT	0	0	0	Zygotic	Private	Paternal
9	106224354	SNP	T	A	GPCB9_8f, GPCB9_8fT	0	0	0	Zygotic	Private	Paternal
12	26359183	SNP	G	A	GPCB9_8f, GPCB9_8fT	0	0	0	Zygotic	Private	Paternal
15	92314752	SNP	T	C	GPCB9_8f, GPCB9_8fT	0	0	0	Zygotic	Private	Paternal
3	80771220	SNP	C	T	GPCB9_8g, GPCB9_8gT	0	0	0	Zygotic	Private	Paternal
16	18797271	SNP	C	T	CBGP8_4b,CBGP8_5a,CBGP8_6g,CBGP8_7b,CBGP8_8d,CBGP8_8dT	5	1	0	NA	U	NA
